# Supplementary material for: Quantifying Migration Behaviour Using Net Squared Displacement Approach: Clarifications and Caveats
Source: PLoS One. 2016 Mar 3;11(3):e0149594. doi: 10.1371/journal.pone.0149594 (PMC4777320; doi:10.1371/journal.pone.0149594)
Supplement: S2 File — Zipped folder containing four data files. Each file contains a unique ID for the individuals, a timestamp (nDaysYr) and the NSD which are necessary to fit the models outlined in S1 File. The data files contain 1) Movement data for part one (classifying 489 trajectories), 2) Movement data for part two with 1 location per day, 3) Movement data for part two with high resolution and 4) Movement data for part two with mean resolution. All data files for Part Two contain 41 individuals as outlined in the methods. (ZIP) [file pone.0149594.s005.zip]

Archive with 4 entries (4 files):
- Movement data - Part Two - 1 location per day.csv
- Movement data - Part Two - High resolution.csv
- Movement data - Part Two - Mean resolution.csv
- Movement data for part one.csv
