# Supplementary material for: Quantifying Migration Behaviour Using Net Squared Displacement Approach: Clarifications and Caveats
Source: PLoS One. 2016 Mar 3;11(3):e0149594. doi: 10.1371/journal.pone.0149594 (PMC4777320; doi:10.1371/journal.pone.0149594)
Supplement: S2 File — Zipped folder containing four data files. Each file contains a unique ID for the individuals, a timestamp (nDaysYr) and the NSD which are necessary to fit the models outlined in S1 File. The data files contain 1) Movement data for part one (classifying 489 trajectories), 2) Movement data for part two with 1 location per day, 3) Movement data for part two with high resolution and 4) Movement data for part two with mean resolution. All data files for Part Two contain 41 individuals as outlined in the methods. (ZIP) [file pone.0149594.s005.zip › Movement data - Part Two - 1 location per day.csv]

yrMooseID	nDaysYr	Season	NSDm
ID1	0	2008/9	0
ID1	1	2008/9	0.050815733
ID1	2	2008/9	0.084153533
ID1	3	2008/9	0.235114796
ID1	4	2008/9	0.030978986
ID1	5	2008/9	0.019275314
ID1	6	2008/9	0.018499917
ID1	7	2008/9	0.059510834
ID1	8	2008/9	0.079270716
ID1	9	2008/9	0.127587745
ID1	10	2008/9	0.019658946
ID1	11	2008/9	0.002079801
ID1	12	2008/9	0.037391746
ID1	13	2008/9	0.063948622
ID1	14	2008/9	0.177089742
ID1	15	2008/9	0.295904116
ID1	16	2008/9	0.132992604
ID1	17	2008/9	0.04937137
ID1	18	2008/9	0.019026185
ID1	19	2008/9	0.023964862
ID1	20	2008/9	0.029192738
ID1	21	2008/9	0.002623018
ID1	22	2008/9	0.001088503
ID1	23	2008/9	0.292524772
ID1	24	2008/9	0.583768292
ID1	25	2008/9	0.637141133
ID1	26	2008/9	0.723525724
ID1	27	2008/9	1.393268283
ID1	28	2008/9	1.884502953
ID1	29	2008/9	1.449915908
ID1	30	2008/9	1.298632388
ID1	31	2008/9	0.792074884
ID1	32	2008/9	0.399925912
ID1	33	2008/9	0.300644148
ID1	34	2008/9	0.097369137
ID1	35	2008/9	0.067462666
ID1	36	2008/9	0.040086459
ID1	37	2008/9	0.069302277
ID1	38	2008/9	0.135625943
ID1	39	2008/9	0.062108141
ID1	40	2008/9	0.13810886
ID1	41	2008/9	0.017493802
ID1	42	2008/9	0.028156078
ID1	43	2008/9	0.116909951
ID1	44	2008/9	0.02419296
ID1	45	2008/9	0.037986279
ID1	46	2008/9	0.056621542
ID1	47	2008/9	0.025112015
ID1	48	2008/9	0.002975099
ID1	49	2008/9	0.540217667
ID1	50	2008/9	0.312649451
ID1	51	2008/9	0.025913197
ID1	52	2008/9	0.026032756
ID1	53	2008/9	0.05554957
ID1	54	2008/9	0.005114935
ID1	55	2008/9	0.17830451
ID1	56	2008/9	0.855029096
ID1	57	2008/9	0.112931329
ID1	58	2008/9	0.104334394
ID1	59	2008/9	0.085926672
ID1	60	2008/9	0.035699053
ID1	61	2008/9	0.429144957
ID1	62	2008/9	2.608616459
ID1	63	2008/9	4.065027054
ID1	64	2008/9	14.36191075
ID1	65	2008/9	14.9853534
ID1	66	2008/9	1.953997638
ID1	67	2008/9	2.326341177
ID1	68	2008/9	12.28643203
ID1	69	2008/9	3.552059024
ID1	70	2008/9	38.13438164
ID1	71	2008/9	72.47447903
ID1	72	2008/9	151.8273653
ID1	73	2008/9	255.4940225
ID1	74	2008/9	264.5154905
ID1	75	2008/9	314.308578
ID1	76	2008/9	345.1905204
ID1	77	2008/9	400.7773944
ID1	78	2008/9	391.8422163
ID1	79	2008/9	405.1529608
ID1	80	2008/9	385.6835211
ID1	81	2008/9	356.9149913
ID1	82	2008/9	403.7278153
ID1	83	2008/9	423.028897
ID1	84	2008/9	423.6337504
ID1	85	2008/9	473.5198336
ID1	86	2008/9	475.1520017
ID1	87	2008/9	481.2061438
ID1	88	2008/9	535.0944891
ID1	89	2008/9	698.9046449
ID1	90	2008/9	623.6220335
ID1	91	2008/9	592.6939854
ID1	92	2008/9	612.0185877
ID1	93	2008/9	590.4449969
ID1	94	2008/9	648.2146196
ID1	95	2008/9	670.1994044
ID1	96	2008/9	1175.254751
ID1	97	2008/9	1276.474001
ID1	98	2008/9	4145.049244
ID1	99	2008/9	10583.61914
ID1	100	2008/9	10502.58328
ID1	101	2008/9	10566.81779
ID1	102	2008/9	10589.26646
ID1	103	2008/9	10576.99449
ID1	104	2008/9	10648.61329
ID1	105	2008/9	10657.6988
ID1	106	2008/9	10785.54212
ID1	107	2008/9	10764.59835
ID1	108	2008/9	10769.64139
ID1	109	2008/9	10929.54492
ID1	110	2008/9	10934.29512
ID1	111	2008/9	10936.86643
ID1	112	2008/9	10935.31658
ID1	113	2008/9	11992.94232
ID1	114	2008/9	12299.37313
ID1	115	2008/9	12689.95861
ID1	116	2008/9	12734.18993
ID1	117	2008/9	12780.78379
ID1	118	2008/9	12852.32546
ID1	119	2008/9	12855.46083
ID1	120	2008/9	12911.78673
ID1	121	2008/9	13437.64225
ID1	122	2008/9	13602.40506
ID1	123	2008/9	14273.45077
ID1	124	2008/9	14310.96087
ID1	125	2008/9	14438.47013
ID1	126	2008/9	14350.26661
ID1	127	2008/9	15069.5048
ID1	128	2008/9	15126.56431
ID1	129	2008/9	15117.51468
ID1	130	2008/9	15080.00348
ID1	131	2008/9	15169.78518
ID1	132	2008/9	15149.64629
ID1	133	2008/9	15188.4887
ID1	134	2008/9	15253.1713
ID1	135	2008/9	15272.30383
ID1	136	2008/9	15407.66428
ID1	137	2008/9	14708.89528
ID1	138	2008/9	14703.02286
ID1	139	2008/9	14734.29205
ID1	140	2008/9	14721.1575
ID1	141	2008/9	14041.93429
ID1	142	2008/9	13893.49423
ID1	143	2008/9	13837.91118
ID1	144	2008/9	13706.51534
ID1	145	2008/9	13708.1509
ID1	146	2008/9	13705.28791
ID1	147	2008/9	12678.86401
ID1	148	2008/9	13310.78405
ID1	149	2008/9	13271.79333
ID1	150	2008/9	13799.56234
ID1	151	2008/9	15595.15418
ID1	152	2008/9	15647.90297
ID1	153	2008/9	15626.05988
ID1	154	2008/9	15318.78966
ID1	155	2008/9	15312.64471
ID1	156	2008/9	15304.19603
ID1	157	2008/9	15121.37309
ID1	158	2008/9	15107.72144
ID1	159	2008/9	14981.10229
ID1	160	2008/9	14982.11165
ID1	161	2008/9	15026.50708
ID1	162	2008/9	15023.61293
ID1	163	2008/9	14987.23306
ID1	164	2008/9	14764.61531
ID1	165	2008/9	14777.31068
ID1	166	2008/9	14247.09303
ID1	167	2008/9	14268.33941
ID1	168	2008/9	14269.87179
ID1	169	2008/9	14312.78595
ID1	170	2008/9	14267.37709
ID1	171	2008/9	14144.10205
ID1	172	2008/9	14043.41377
ID1	173	2008/9	14008.67022
ID1	174	2008/9	14021.63949
ID1	175	2008/9	14031.85094
ID1	176	2008/9	13981.63818
ID1	177	2008/9	13680.83729
ID1	178	2008/9	14373.58965
ID1	179	2008/9	14974.81434
ID1	180	2008/9	15049.58463
ID1	181	2008/9	15062.22423
ID1	182	2008/9	15048.80317
ID1	183	2008/9	15133.10496
ID1	184	2008/9	14605.56807
ID1	185	2008/9	14365.63915
ID1	186	2008/9	14349.36085
ID1	187	2008/9	14019.31154
ID1	188	2008/9	13868.05699
ID1	189	2008/9	11418.19277
ID1	190	2008/9	11405.64735
ID1	191	2008/9	11256.79355
ID1	192	2008/9	11153.85894
ID1	193	2008/9	11225.17245
ID1	194	2008/9	11251.16954
ID1	195	2008/9	11230.48114
ID1	196	2008/9	11228.66713
ID1	197	2008/9	11108.08725
ID1	198	2008/9	11080.36603
ID1	199	2008/9	10374.86024
ID1	200	2008/9	10290.97272
ID1	201	2008/9	10260.98983
ID1	202	2008/9	10292.17688
ID1	203	2008/9	10116.54397
ID1	204	2008/9	10334.71488
ID1	205	2008/9	10397.1995
ID1	206	2008/9	10365.02201
ID1	207	2008/9	10266.84155
ID1	208	2008/9	10450.14966
ID1	209	2008/9	10543.85002
ID1	210	2008/9	10716.18542
ID1	211	2008/9	10741.55643
ID1	212	2008/9	11205.15616
ID1	213	2008/9	11364.41297
ID1	214	2008/9	11419.25049
ID1	215	2008/9	11391.25275
ID1	216	2008/9	11299.25441
ID1	217	2008/9	11286.83501
ID1	218	2008/9	11219.17188
ID1	219	2008/9	11274.66533
ID1	220	2008/9	11137.2192
ID1	221	2008/9	11161.54396
ID1	222	2008/9	11088.39165
ID1	223	2008/9	11072.70057
ID1	224	2008/9	11076.25826
ID1	225	2008/9	11114.42186
ID1	226	2008/9	11186.03518
ID1	227	2008/9	11085.26243
ID1	228	2008/9	10879.86066
ID1	229	2008/9	10748.29694
ID1	230	2008/9	10725.77803
ID1	231	2008/9	10730.71348
ID1	232	2008/9	10908.50951
ID1	233	2008/9	10887.28288
ID1	234	2008/9	10842.96437
ID1	235	2008/9	10807.47133
ID1	236	2008/9	10809.04179
ID1	237	2008/9	10768.83029
ID1	238	2008/9	10808.59589
ID1	239	2008/9	10797.46226
ID1	240	2008/9	10809.8098
ID1	241	2008/9	10811.51638
ID1	242	2008/9	10802.42831
ID1	243	2008/9	10900.25894
ID1	244	2008/9	10941.85532
ID1	245	2008/9	11102.44976
ID1	246	2008/9	11347.53786
ID1	247	2008/9	11345.08899
ID1	248	2008/9	11292.06902
ID1	249	2008/9	11320.16916
ID1	250	2008/9	11405.48602
ID1	251	2008/9	11502.3715
ID1	252	2008/9	11500.0041
ID1	253	2008/9	11496.21535
ID1	254	2008/9	11870.18042
ID1	255	2008/9	12508.16989
ID1	256	2008/9	12505.1016
ID1	257	2008/9	12736.55758
ID1	258	2008/9	12728.72547
ID1	259	2008/9	13268.91382
ID1	260	2008/9	13320.90257
ID1	261	2008/9	13694.77752
ID1	262	2008/9	13653.79557
ID1	263	2008/9	13663.55913
ID1	264	2008/9	13829.40065
ID1	265	2008/9	13967.25546
ID1	266	2008/9	13993.19755
ID1	267	2008/9	13925.57663
ID1	268	2008/9	13925.88538
ID1	269	2008/9	14005.85718
ID1	270	2008/9	14021.29082
ID1	271	2008/9	13538.34526
ID1	272	2008/9	13483.52679
ID1	273	2008/9	13561.89571
ID1	274	2008/9	13666.62465
ID1	275	2008/9	13760.7064
ID1	276	2008/9	13205.10113
ID1	277	2008/9	11450.30221
ID1	278	2008/9	10477.60551
ID1	279	2008/9	10384.31537
ID1	280	2008/9	10097.88625
ID1	281	2008/9	9875.760852
ID1	282	2008/9	9908.284384
ID1	283	2008/9	9845.637046
ID1	284	2008/9	9902.591976
ID1	285	2008/9	9826.44463
ID1	286	2008/9	9923.129158
ID1	287	2008/9	9919.104724
ID1	288	2008/9	9915.07516
ID1	289	2008/9	9946.585076
ID1	290	2008/9	9953.007341
ID1	291	2008/9	10004.88047
ID1	292	2008/9	9972.119892
ID1	293	2008/9	9983.401868
ID1	294	2008/9	10065.9797
ID1	295	2008/9	10082.9366
ID1	296	2008/9	10095.99065
ID1	297	2008/9	10146.47327
ID1	298	2008/9	10153.595
ID1	299	2008/9	10186.4524
ID1	300	2008/9	10163.2194
ID1	301	2008/9	10212.92443
ID1	302	2008/9	10129.28197
ID1	303	2008/9	10068.75728
ID1	304	2008/9	9916.337546
ID1	305	2008/9	9989.591553
ID1	306	2008/9	9920.51415
ID1	307	2008/9	9847.521022
ID1	308	2008/9	9785.536827
ID1	309	2008/9	7851.630635
ID1	310	2008/9	7775.192904
ID1	311	2008/9	7108.106724
ID1	312	2008/9	6880.986168
ID1	313	2008/9	6617.351206
ID1	314	2008/9	6378.835022
ID1	315	2008/9	6105.957171
ID1	316	2008/9	5029.45417
ID1	317	2008/9	4861.071585
ID1	318	2008/9	4867.222129
ID1	319	2008/9	4902.053161
ID1	320	2008/9	4421.965137
ID1	321	2008/9	4138.828437
ID1	322	2008/9	3237.295919
ID1	323	2008/9	2829.072301
ID1	324	2008/9	2652.772203
ID1	325	2008/9	2582.510871
ID1	326	2008/9	2547.281703
ID1	327	2008/9	2259.983773
ID1	328	2008/9	1578.481147
ID1	329	2008/9	1409.058561
ID1	330	2008/9	1341.043461
ID1	331	2008/9	1250.19027
ID1	332	2008/9	950.9535852
ID1	333	2008/9	772.4367403
ID1	334	2008/9	711.3602591
ID1	335	2008/9	435.0606574
ID1	336	2008/9	392.9375647
ID1	337	2008/9	365.830182
ID1	338	2008/9	337.3405907
ID1	339	2008/9	316.5354357
ID1	340	2008/9	320.8351686
ID1	341	2008/9	285.2868325
ID1	342	2008/9	111.5360567
ID1	343	2008/9	98.91044747
ID1	344	2008/9	42.89945732
ID1	345	2008/9	40.11453445
ID1	346	2008/9	0.115812804
ID1	347	2008/9	0.30068369
ID1	348	2008/9	0.643698499
ID1	349	2008/9	4.676085495
ID1	350	2008/9	6.405654666
ID1	351	2008/9	9.803081972
ID1	352	2008/9	18.58914781
ID1	353	2008/9	24.7919295
ID1	354	2008/9	27.6603684
ID1	355	2008/9	26.7692109
ID1	356	2008/9	27.20218615
ID1	357	2008/9	24.07468041
ID1	358	2008/9	29.20011351
ID1	359	2008/9	47.42138068
ID1	360	2008/9	55.45140601
ID1	361	2008/9	59.15841403
ID1	362	2008/9	61.61518831
ID1	363	2008/9	67.43387241
ID1	0	2009/10	0
ID1	1	2009/10	0.41118179
ID1	2	2009/10	0.336244715
ID1	3	2009/10	2.190347636
ID1	4	2009/10	68.62261083
ID1	5	2009/10	80.25589048
ID1	6	2009/10	157.4904596
ID1	7	2009/10	169.2653915
ID1	8	2009/10	328.6469771
ID1	9	2009/10	355.5935124
ID1	10	2009/10	367.4012239
ID1	11	2009/10	418.3943801
ID1	12	2009/10	434.392242
ID1	13	2009/10	461.5567167
ID1	14	2009/10	514.279738
ID1	15	2009/10	544.9061429
ID1	16	2009/10	557.8270364
ID1	17	2009/10	553.7664751
ID1	18	2009/10	555.9235361
ID1	19	2009/10	540.981065
ID1	20	2009/10	560.7045799
ID1	21	2009/10	634.1308055
ID1	22	2009/10	663.6289514
ID1	23	2009/10	675.5398716
ID1	24	2009/10	682.1637447
ID1	25	2009/10	699.9104241
ID1	26	2009/10	711.7740121
ID1	27	2009/10	716.0546191
ID1	28	2009/10	742.3430816
ID1	29	2009/10	751.2236452
ID1	30	2009/10	764.6126735
ID1	31	2009/10	760.1899486
ID1	32	2009/10	766.7212025
ID1	33	2009/10	751.477294
ID1	34	2009/10	741.8673135
ID1	35	2009/10	748.3371398
ID1	36	2009/10	735.433182
ID1	37	2009/10	701.3568055
ID1	38	2009/10	687.5558163
ID1	39	2009/10	690.47798
ID1	40	2009/10	680.5143862
ID1	41	2009/10	694.2946843
ID1	42	2009/10	687.85083
ID1	43	2009/10	696.1970885
ID1	44	2009/10	692.077435
ID1	45	2009/10	689.1168688
ID1	46	2009/10	672.0933221
ID1	47	2009/10	695.0051881
ID1	48	2009/10	696.6803528
ID1	49	2009/10	691.6617042
ID1	50	2009/10	703.8346083
ID1	51	2009/10	716.0831269
ID1	52	2009/10	718.5814208
ID1	53	2009/10	726.4802677
ID1	54	2009/10	741.4124564
ID1	55	2009/10	735.85317
ID1	56	2009/10	738.0925392
ID1	57	2009/10	736.2312552
ID1	58	2009/10	697.7275184
ID1	59	2009/10	690.5895644
ID1	60	2009/10	659.21179
ID1	61	2009/10	664.7818551
ID1	62	2009/10	658.9929909
ID1	63	2009/10	632.2221105
ID1	64	2009/10	643.4430923
ID1	65	2009/10	660.4969691
ID1	66	2009/10	668.5918233
ID1	67	2009/10	666.1907458
ID1	68	2009/10	687.2644127
ID1	69	2009/10	690.2243203
ID1	70	2009/10	694.7288427
ID1	71	2009/10	692.973935
ID1	72	2009/10	711.045663
ID1	73	2009/10	709.9133204
ID1	74	2009/10	706.717936
ID1	75	2009/10	646.1123267
ID1	76	2009/10	647.9974882
ID1	77	2009/10	646.6221984
ID1	78	2009/10	614.3968174
ID1	79	2009/10	620.5025135
ID1	80	2009/10	621.854509
ID1	81	2009/10	616.6720237
ID1	82	2009/10	613.3665815
ID1	83	2009/10	576.5375468
ID1	84	2009/10	605.0583827
ID1	85	2009/10	545.796472
ID1	86	2009/10	530.8917374
ID1	87	2009/10	193.989154
ID1	88	2009/10	186.972064
ID1	89	2009/10	121.6967925
ID1	90	2009/10	17.82587344
ID1	91	2009/10	9.294935388
ID1	92	2009/10	7.471714208
ID1	93	2009/10	9.537599062
ID1	94	2009/10	9.206361233
ID1	95	2009/10	7.398887359
ID1	96	2009/10	9.014904479
ID1	97	2009/10	10.38078721
ID1	98	2009/10	17.06568341
ID1	99	2009/10	18.5505202
ID1	100	2009/10	16.24227471
ID1	101	2009/10	14.50819262
ID1	102	2009/10	17.72299359
ID1	103	2009/10	16.29471998
ID1	104	2009/10	7.348710844
ID1	105	2009/10	8.00682884
ID1	106	2009/10	17.40079509
ID1	107	2009/10	7.945609524
ID1	108	2009/10	16.70311632
ID1	109	2009/10	14.48511578
ID1	110	2009/10	14.31784877
ID1	111	2009/10	10.0868965
ID1	112	2009/10	14.42869091
ID1	113	2009/10	15.21528274
ID1	114	2009/10	7.66797374
ID1	115	2009/10	43.68459479
ID1	116	2009/10	275.29227
ID1	117	2009/10	349.6912056
ID1	118	2009/10	635.3749031
ID1	119	2009/10	953.118627
ID1	120	2009/10	1542.702246
ID1	121	2009/10	1703.628532
ID1	122	2009/10	1937.312708
ID1	123	2009/10	1966.421522
ID1	124	2009/10	2384.882771
ID1	125	2009/10	2827.483132
ID1	126	2009/10	3834.919554
ID1	127	2009/10	4093.503284
ID1	128	2009/10	6619.83007
ID1	129	2009/10	9241.172368
ID1	130	2009/10	10634.32099
ID1	131	2009/10	10629.8103
ID1	132	2009/10	10622.43002
ID1	133	2009/10	10611.98323
ID1	134	2009/10	10631.80329
ID1	135	2009/10	10635.52283
ID1	136	2009/10	10922.8497
ID1	137	2009/10	10932.86734
ID1	138	2009/10	10935.11817
ID1	139	2009/10	10945.11472
ID1	140	2009/10	10947.95986
ID1	141	2009/10	10906.65662
ID1	142	2009/10	10904.73901
ID1	143	2009/10	10914.68572
ID1	144	2009/10	10846.29513
ID1	145	2009/10	10806.85358
ID1	146	2009/10	10838.59143
ID1	147	2009/10	11160.20969
ID1	148	2009/10	11194.77355
ID1	149	2009/10	11114.05557
ID1	150	2009/10	11098.55207
ID1	151	2009/10	11153.33371
ID1	152	2009/10	11124.49716
ID1	153	2009/10	11112.79584
ID1	154	2009/10	11127.97199
ID1	155	2009/10	10937.18297
ID1	156	2009/10	10777.44374
ID1	157	2009/10	10781.86832
ID1	158	2009/10	10821.61359
ID1	159	2009/10	10166.57016
ID1	160	2009/10	10067.09483
ID1	161	2009/10	9688.618743
ID1	162	2009/10	9599.274812
ID1	163	2009/10	9913.044241
ID1	164	2009/10	10490.14341
ID1	165	2009/10	10614.16401
ID1	166	2009/10	10601.69394
ID1	167	2009/10	10586.66164
ID1	168	2009/10	10896.47059
ID1	169	2009/10	11010.52836
ID1	170	2009/10	11372.6473
ID1	171	2009/10	11410.49273
ID1	172	2009/10	10296.8472
ID1	173	2009/10	10301.51568
ID1	174	2009/10	10302.10073
ID1	175	2009/10	10410.17402
ID1	176	2009/10	10403.08094
ID1	177	2009/10	10418.36605
ID1	178	2009/10	10366.17523
ID1	179	2009/10	10335.5508
ID1	180	2009/10	10260.84592
ID1	181	2009/10	10158.091
ID1	182	2009/10	10130.10605
ID1	183	2009/10	10144.96697
ID1	184	2009/10	9908.728884
ID1	185	2009/10	9776.192322
ID1	186	2009/10	9863.889217
ID1	187	2009/10	10554.58048
ID1	188	2009/10	10670.50166
ID1	189	2009/10	11056.45673
ID1	190	2009/10	10983.76608
ID1	191	2009/10	10914.57372
ID1	192	2009/10	10949.30505
ID1	193	2009/10	10946.61126
ID1	194	2009/10	10887.58599
ID1	195	2009/10	10868.16918
ID1	196	2009/10	10839.53444
ID1	197	2009/10	10783.33125
ID1	198	2009/10	10933.40533
ID1	199	2009/10	10850.98837
ID1	200	2009/10	10852.79723
ID1	201	2009/10	10862.87798
ID1	202	2009/10	10899.89198
ID1	203	2009/10	10965.43508
ID1	204	2009/10	10903.88468
ID1	205	2009/10	10576.53154
ID1	206	2009/10	9639.161482
ID1	207	2009/10	9811.022234
ID1	208	2009/10	9739.527981
ID1	209	2009/10	9702.876689
ID1	210	2009/10	9662.374854
ID1	211	2009/10	9663.159095
ID1	212	2009/10	9798.685663
ID1	213	2009/10	9866.160732
ID1	214	2009/10	9767.880034
ID1	215	2009/10	9767.876039
ID1	216	2009/10	9785.100164
ID1	217	2009/10	9642.607162
ID1	218	2009/10	9546.746993
ID1	219	2009/10	9545.464198
ID1	220	2009/10	9518.190358
ID1	221	2009/10	9502.110203
ID1	222	2009/10	9491.388544
ID1	223	2009/10	9521.753935
ID1	224	2009/10	9545.893256
ID1	225	2009/10	8784.452454
ID1	226	2009/10	8649.788781
ID1	227	2009/10	8628.298135
ID1	228	2009/10	7922.759412
ID1	229	2009/10	7903.3903
ID1	230	2009/10	7892.805024
ID1	231	2009/10	7860.505056
ID1	232	2009/10	7859.783141
ID1	233	2009/10	7832.893576
ID1	234	2009/10	7832.827473
ID1	235	2009/10	7814.90938
ID1	236	2009/10	7764.348199
ID1	237	2009/10	7783.457386
ID1	238	2009/10	7611.995418
ID1	239	2009/10	7438.369411
ID1	240	2009/10	7374.4318
ID1	241	2009/10	7322.434362
ID1	242	2009/10	7295.187114
ID1	243	2009/10	7323.712503
ID1	244	2009/10	7261.119213
ID1	245	2009/10	7273.834962
ID1	246	2009/10	7325.911692
ID1	247	2009/10	7260.283064
ID1	248	2009/10	7393.1745
ID1	249	2009/10	7453.539612
ID1	250	2009/10	7599.36861
ID1	251	2009/10	7617.611565
ID1	252	2009/10	7623.101475
ID1	253	2009/10	7639.003298
ID1	254	2009/10	7767.671053
ID1	255	2009/10	7738.008396
ID1	256	2009/10	7767.172011
ID1	257	2009/10	7754.607446
ID1	258	2009/10	7738.073649
ID1	259	2009/10	7527.548415
ID1	260	2009/10	7513.927035
ID1	261	2009/10	7365.428235
ID1	262	2009/10	7409.758189
ID1	263	2009/10	7369.058184
ID1	264	2009/10	7300.677083
ID1	265	2009/10	7306.939822
ID1	266	2009/10	7361.82698
ID1	267	2009/10	7452.826067
ID1	268	2009/10	7511.240885
ID1	269	2009/10	7570.542586
ID1	270	2009/10	7559.40494
ID1	271	2009/10	7578.750941
ID1	272	2009/10	7574.022293
ID1	273	2009/10	7570.751278
ID1	274	2009/10	7553.910055
ID1	275	2009/10	7674.223594
ID1	276	2009/10	7678.009422
ID1	277	2009/10	7674.109179
ID1	278	2009/10	7696.279187
ID1	279	2009/10	7710.195724
ID1	280	2009/10	7690.805139
ID1	281	2009/10	7690.484882
ID1	282	2009/10	7694.258075
ID1	283	2009/10	7721.900434
ID1	284	2009/10	7727.522015
ID1	285	2009/10	7687.680017
ID1	286	2009/10	7714.386881
ID1	287	2009/10	7690.443971
ID1	288	2009/10	8377.194408
ID1	289	2009/10	9315.592382
ID1	290	2009/10	9359.598449
ID1	291	2009/10	9353.892932
ID1	292	2009/10	9377.638399
ID1	293	2009/10	9351.756883
ID1	294	2009/10	9336.468173
ID1	295	2009/10	9502.558517
ID1	296	2009/10	9612.448005
ID1	297	2009/10	9663.997516
ID1	298	2009/10	9814.147891
ID1	299	2009/10	10015.85831
ID1	300	2009/10	10085.65667
ID1	301	2009/10	9909.651632
ID1	302	2009/10	9764.969287
ID1	303	2009/10	9599.665053
ID1	304	2009/10	9595.578644
ID1	305	2009/10	9583.89802
ID1	306	2009/10	8890.75657
ID1	307	2009/10	7868.802286
ID1	308	2009/10	7779.584496
ID1	309	2009/10	7795.760417
ID1	310	2009/10	7758.005565
ID1	311	2009/10	7348.575735
ID1	312	2009/10	7032.819457
ID1	313	2009/10	6878.625153
ID1	314	2009/10	6855.894607
ID1	315	2009/10	6852.36725
ID1	316	2009/10	6657.299542
ID1	317	2009/10	6746.227284
ID1	318	2009/10	6735.884649
ID1	319	2009/10	6675.170837
ID1	320	2009/10	6559.844328
ID1	321	2009/10	6604.528981
ID1	322	2009/10	6630.16235
ID1	323	2009/10	6610.930756
ID1	324	2009/10	6631.676676
ID1	325	2009/10	6651.996957
ID1	326	2009/10	6637.732262
ID1	327	2009/10	6631.758888
ID1	328	2009/10	6602.024064
ID1	329	2009/10	6227.656296
ID1	330	2009/10	6237.047123
ID1	331	2009/10	6154.126516
ID1	332	2009/10	4675.443464
ID1	333	2009/10	3372.766009
ID1	334	2009/10	3109.728322
ID1	335	2009/10	3028.650598
ID1	336	2009/10	2755.564111
ID1	337	2009/10	2254.327039
ID1	338	2009/10	1287.856536
ID1	339	2009/10	1056.673063
ID1	340	2009/10	546.6203542
ID1	341	2009/10	367.6096249
ID1	342	2009/10	280.5340848
ID1	343	2009/10	154.472053
ID1	344	2009/10	121.3696779
ID1	345	2009/10	67.97085519
ID1	346	2009/10	19.15466712
ID1	347	2009/10	5.27776682
ID1	348	2009/10	1.480449546
ID1	349	2009/10	11.61819958
ID1	350	2009/10	66.87491177
ID1	351	2009/10	69.16025893
ID1	352	2009/10	73.81090543
ID1	353	2009/10	79.52081114
ID1	354	2009/10	85.56744093
ID1	355	2009/10	90.38572084
ID1	356	2009/10	95.47305845
ID1	357	2009/10	95.85436171
ID1	358	2009/10	95.5708201
ID1	359	2009/10	95.60920504
ID1	360	2009/10	94.67715733
ID1	361	2009/10	95.49246026
ID1	362	2009/10	95.85049023
ID1	363	2009/10	95.95429153
ID2	0	2008/9	0
ID2	0	2008/9	0.442609275
ID2	2	2008/9	21.53858965
ID2	3	2008/9	20.41583055
ID2	4	2008/9	20.7856634
ID2	5	2008/9	18.75404359
ID2	6	2008/9	15.69325016
ID2	7	2008/9	15.26883588
ID2	8	2008/9	15.14733803
ID2	9	2008/9	18.40588165
ID2	10	2008/9	16.62535662
ID2	11	2008/9	16.12047123
ID2	12	2008/9	15.20128822
ID2	13	2008/9	15.31378892
ID2	14	2008/9	15.69292209
ID2	15	2008/9	14.79391827
ID2	16	2008/9	16.30777932
ID2	17	2008/9	16.4588942
ID2	18	2008/9	17.0236497
ID2	19	2008/9	17.17438802
ID2	20	2008/9	16.95528032
ID2	21	2008/9	15.12904513
ID2	22	2008/9	16.53693143
ID2	23	2008/9	15.80692398
ID2	24	2008/9	15.82917674
ID2	25	2008/9	16.60588747
ID2	26	2008/9	16.47515427
ID2	27	2008/9	20.85965575
ID2	28	2008/9	16.75536873
ID2	29	2008/9	16.59098893
ID2	30	2008/9	16.00598537
ID2	31	2008/9	15.65889013
ID2	32	2008/9	17.69988721
ID2	33	2008/9	17.04544535
ID2	34	2008/9	15.6942398
ID2	35	2008/9	16.00977169
ID2	36	2008/9	15.64176773
ID2	37	2008/9	15.70637829
ID2	38	2008/9	18.82840406
ID2	39	2008/9	17.0978093
ID2	40	2008/9	19.90298281
ID2	41	2008/9	21.01347429
ID2	42	2008/9	21.6835516
ID2	43	2008/9	21.98791707
ID2	44	2008/9	21.66940151
ID2	45	2008/9	21.62280496
ID2	46	2008/9	21.60712937
ID2	47	2008/9	21.64944339
ID2	48	2008/9	21.71911651
ID2	49	2008/9	22.64288065
ID2	50	2008/9	20.70239848
ID2	51	2008/9	20.5129349
ID2	52	2008/9	20.02692168
ID2	53	2008/9	20.92864203
ID2	54	2008/9	19.16786554
ID2	55	2008/9	17.84292803
ID2	56	2008/9	18.25830369
ID2	57	2008/9	17.94753521
ID2	58	2008/9	17.15811869
ID2	59	2008/9	17.39576289
ID2	60	2008/9	16.90502572
ID2	61	2008/9	18.07633331
ID2	62	2008/9	18.64209926
ID2	63	2008/9	15.29223681
ID2	64	2008/9	11.47097159
ID2	65	2008/9	11.61995235
ID2	66	2008/9	3.994420633
ID2	67	2008/9	3.952648302
ID2	68	2008/9	6.462543184
ID2	69	2008/9	9.920473843
ID2	70	2008/9	4.744156527
ID2	71	2008/9	9.692939151
ID2	72	2008/9	5.601430365
ID2	73	2008/9	10.70182342
ID2	74	2008/9	6.04873171
ID2	75	2008/9	10.12023519
ID2	76	2008/9	9.746892435
ID2	77	2008/9	4.028854825
ID2	78	2008/9	8.845581828
ID2	79	2008/9	4.555559828
ID2	80	2008/9	4.860519464
ID2	81	2008/9	4.7303945
ID2	82	2008/9	10.17827228
ID2	83	2008/9	8.475513012
ID2	84	2008/9	4.051153319
ID2	85	2008/9	9.415707664
ID2	86	2008/9	9.75245319
ID2	87	2008/9	10.45550872
ID2	88	2008/9	6.58527602
ID2	89	2008/9	499.6435014
ID2	90	2008/9	852.5300115
ID2	91	2008/9	1219.1816
ID2	92	2008/9	1878.105003
ID2	93	2008/9	9243.667087
ID2	94	2008/9	9293.014017
ID2	95	2008/9	9297.749416
ID2	96	2008/9	9302.132755
ID2	97	2008/9	9303.80366
ID2	98	2008/9	9315.378085
ID2	99	2008/9	9262.487215
ID2	100	2008/9	9284.411601
ID2	101	2008/9	9282.027586
ID2	102	2008/9	9288.675041
ID2	103	2008/9	9284.912071
ID2	104	2008/9	9300.325656
ID2	105	2008/9	9348.576761
ID2	106	2008/9	9333.495351
ID2	107	2008/9	9350.439444
ID2	108	2008/9	9340.14854
ID2	109	2008/9	9349.362945
ID2	110	2008/9	9916.387728
ID2	111	2008/9	9846.754915
ID2	112	2008/9	10315.63166
ID2	113	2008/9	10399.35585
ID2	114	2008/9	10535.98237
ID2	115	2008/9	10526.18411
ID2	116	2008/9	10896.66009
ID2	117	2008/9	11095.82873
ID2	118	2008/9	11127.10876
ID2	119	2008/9	11147.6106
ID2	120	2008/9	11128.60408
ID2	121	2008/9	11160.55842
ID2	122	2008/9	11410.76451
ID2	123	2008/9	12013.2731
ID2	124	2008/9	12771.07852
ID2	125	2008/9	14130.35238
ID2	125	2008/9	16205.22976
ID2	127	2008/9	16327.62586
ID2	128	2008/9	16363.95836
ID2	129	2008/9	16405.31415
ID2	130	2008/9	16246.83941
ID2	131	2008/9	16071.75365
ID2	132	2008/9	16066.51282
ID2	133	2008/9	16285.47003
ID2	134	2008/9	16445.05395
ID2	135	2008/9	16573.91661
ID2	136	2008/9	16719.15786
ID2	137	2008/9	16905.46035
ID2	138	2008/9	16933.97471
ID2	139	2008/9	16909.93098
ID2	140	2008/9	16979.55495
ID2	141	2008/9	17166.76393
ID2	142	2008/9	17280.36271
ID2	143	2008/9	17096.45825
ID2	144	2008/9	17168.68985
ID2	145	2008/9	17160.14258
ID2	146	2008/9	16439.07954
ID2	147	2008/9	16554.01019
ID2	148	2008/9	16821.0739
ID2	149	2008/9	17072.69989
ID2	150	2008/9	17117.71684
ID2	151	2008/9	17483.54173
ID2	152	2008/9	17471.49692
ID2	153	2008/9	17181.06237
ID2	154	2008/9	16527.228
ID2	155	2008/9	16381.12142
ID2	156	2008/9	16604.85403
ID2	157	2008/9	16497.92517
ID2	158	2008/9	16433.13349
ID2	159	2008/9	16292.35456
ID2	160	2008/9	16565.07197
ID2	161	2008/9	16531.59863
ID2	162	2008/9	16309.42724
ID2	163	2008/9	16323.59542
ID2	164	2008/9	16253.63361
ID2	165	2008/9	16273.86856
ID2	166	2008/9	16489.01563
ID2	167	2008/9	16072.66942
ID2	168	2008/9	16052.74215
ID2	169	2008/9	15985.74464
ID2	170	2008/9	15884.54756
ID2	171	2008/9	15735.52352
ID2	172	2008/9	15773.82618
ID2	173	2008/9	15909.22195
ID2	174	2008/9	15888.54157
ID2	175	2008/9	16254.08436
ID2	176	2008/9	16282.67864
ID2	177	2008/9	16394.37752
ID2	178	2008/9	16323.19409
ID2	179	2008/9	16301.74613
ID2	180	2008/9	16414.85096
ID2	181	2008/9	16259.75661
ID2	182	2008/9	16164.90107
ID2	183	2008/9	16308.25274
ID2	184	2008/9	16219.80567
ID2	185	2008/9	16041.49464
ID2	186	2008/9	15920.97485
ID2	187	2008/9	14602.63151
ID2	188	2008/9	14485.788
ID2	189	2008/9	14180.11055
ID2	190	2008/9	14350.50319
ID2	191	2008/9	14652.01703
ID2	192	2008/9	14836.78634
ID2	193	2008/9	14869.84831
ID2	194	2008/9	14991.14054
ID2	195	2008/9	15130.43797
ID2	196	2008/9	15149.53468
ID2	197	2008/9	15268.24103
ID2	198	2008/9	15229.70246
ID2	199	2008/9	15196.83076
ID2	200	2008/9	15490.51757
ID2	201	2008/9	15743.83857
ID2	202	2008/9	15877.12096
ID2	203	2008/9	15529.60946
ID2	204	2008/9	15613.06867
ID2	205	2008/9	15543.00468
ID2	206	2008/9	15332.66506
ID2	207	2008/9	15580.47655
ID2	208	2008/9	15606.92171
ID2	209	2008/9	16546.21497
ID2	210	2008/9	16544.07816
ID2	211	2008/9	17090.47708
ID2	212	2008/9	17483.39785
ID2	213	2008/9	17506.92436
ID2	214	2008/9	17411.07975
ID2	215	2008/9	16278.53524
ID2	216	2008/9	15959.65346
ID2	217	2008/9	15585.83232
ID2	218	2008/9	15569.94497
ID2	219	2008/9	15642.95042
ID2	220	2008/9	15620.35988
ID2	221	2008/9	16039.36495
ID2	222	2008/9	16150.91035
ID2	223	2008/9	16174.11382
ID2	224	2008/9	16341.51507
ID2	225	2008/9	16964.94038
ID2	226	2008/9	17077.85071
ID2	227	2008/9	17019.46219
ID2	228	2008/9	17040.73026
ID2	229	2008/9	17007.71481
ID2	230	2008/9	16879.6618
ID2	231	2008/9	16899.90668
ID2	232	2008/9	16903.84073
ID2	233	2008/9	16537.08659
ID2	234	2008/9	16580.31232
ID2	235	2008/9	16054.71566
ID2	236	2008/9	16183.98914
ID2	237	2008/9	16278.82283
ID2	238	2008/9	16061.95246
ID2	239	2008/9	15884.05762
ID2	240	2008/9	15908.76898
ID2	241	2008/9	15945.30818
ID2	242	2008/9	15827.9281
ID2	243	2008/9	15603.20155
ID2	244	2008/9	15485.4398
ID2	245	2008/9	16013.2475
ID2	246	2008/9	16147.92279
ID2	247	2008/9	16221.28361
ID2	248	2008/9	16322.15285
ID2	249	2008/9	16419.30394
ID2	250	2008/9	16579.20704
ID2	251	2008/9	16775.59996
ID2	252	2008/9	16924.18696
ID2	253	2008/9	16848.6256
ID2	254	2008/9	16850.10232
ID2	255	2008/9	16797.35053
ID2	256	2008/9	16820.67769
ID2	257	2008/9	16932.30227
ID2	258	2008/9	17254.21077
ID2	259	2008/9	17336.30147
ID2	260	2008/9	17433.42054
ID2	261	2008/9	17571.46311
ID2	262	2008/9	17575.95904
ID2	263	2008/9	17522.02258
ID2	264	2008/9	17579.33289
ID2	265	2008/9	17556.98902
ID2	266	2008/9	17507.33196
ID2	267	2008/9	17586.53137
ID2	268	2008/9	17473.75389
ID2	269	2008/9	16914.18112
ID2	270	2008/9	16898.80374
ID2	271	2008/9	16399.83951
ID2	272	2008/9	16342.10218
ID2	273	2008/9	15907.56221
ID2	274	2008/9	12728.80511
ID2	275	2008/9	11137.44233
ID2	276	2008/9	10438.39724
ID2	277	2008/9	10171.8125
ID2	278	2008/9	8434.087442
ID2	279	2008/9	7784.841629
ID2	280	2008/9	6823.921475
ID2	281	2008/9	6143.888204
ID2	282	2008/9	4719.109084
ID2	283	2008/9	3912.768255
ID2	284	2008/9	2964.716117
ID2	285	2008/9	2161.81421
ID2	286	2008/9	1642.108623
ID2	287	2008/9	1074.054637
ID2	287	2008/9	829.1692215
ID2	289	2008/9	546.6611413
ID2	290	2008/9	445.9731089
ID2	291	2008/9	341.0668966
ID2	292	2008/9	325.5592847
ID2	293	2008/9	326.6577366
ID2	294	2008/9	316.0483638
ID2	295	2008/9	300.9439003
ID2	296	2008/9	296.4153942
ID2	297	2008/9	249.4647383
ID2	298	2008/9	251.9266776
ID2	299	2008/9	255.0330238
ID2	300	2008/9	263.0397989
ID2	301	2008/9	255.5957228
ID2	302	2008/9	256.1465373
ID2	303	2008/9	250.188688
ID2	304	2008/9	238.2267074
ID2	305	2008/9	238.2871679
ID2	306	2008/9	235.5511084
ID2	307	2008/9	233.6335501
ID2	308	2008/9	230.1843445
ID2	309	2008/9	220.335615
ID2	310	2008/9	209.7109507
ID2	311	2008/9	191.6206077
ID2	312	2008/9	192.5377956
ID2	313	2008/9	193.4764122
ID2	314	2008/9	149.2296309
ID2	315	2008/9	144.314247
ID2	316	2008/9	22.27293195
ID2	317	2008/9	16.40451564
ID2	318	2008/9	3.894509392
ID2	319	2008/9	3.493659718
ID2	320	2008/9	4.219923812
ID2	321	2008/9	4.272974042
ID2	322	2008/9	3.3144385
ID2	323	2008/9	3.510614692
ID2	324	2008/9	3.693190745
ID2	325	2008/9	3.299299121
ID2	326	2008/9	4.593750365
ID2	327	2008/9	4.937327384
ID2	328	2008/9	4.515517206
ID2	329	2008/9	4.621882203
ID2	330	2008/9	4.001635269
ID2	331	2008/9	4.229231179
ID2	332	2008/9	3.336688786
ID2	333	2008/9	3.410946258
ID2	334	2008/9	2.972955818
ID2	335	2008/9	3.002959045
ID2	336	2008/9	3.244739459
ID2	337	2008/9	3.767619741
ID2	338	2008/9	2.997657104
ID2	339	2008/9	2.706793931
ID2	340	2008/9	3.272699693
ID2	341	2008/9	3.838329543
ID2	342	2008/9	4.62676009
ID2	343	2008/9	3.692794397
ID2	344	2008/9	3.286975611
ID2	345	2008/9	3.006050402
ID2	346	2008/9	2.80798645
ID2	347	2008/9	2.219396752
ID2	348	2008/9	0.640568439
ID2	349	2008/9	0.388310007
ID2	350	2008/9	0.426628236
ID2	351	2008/9	0.358503949
ID2	352	2008/9	0.437435656
ID2	353	2008/9	0.830117121
ID2	354	2008/9	5.490065221
ID2	355	2008/9	5.752993659
ID2	356	2008/9	5.238480061
ID2	357	2008/9	9.681296842
ID2	358	2008/9	9.34539401
ID2	359	2008/9	9.656996628
ID2	360	2008/9	9.788363172
ID2	361	2008/9	6.404104665
ID2	362	2008/9	4.832892209
ID2	363	2008/9	2.5089605
ID2	0	2009/10	0
ID2	1	2009/10	0.027509725
ID2	2	2009/10	0.161432587
ID2	3	2009/10	0.146042692
ID2	4	2009/10	0.310513058
ID2	5	2009/10	0.13478654
ID2	6	2009/10	0.098142434
ID2	7	2009/10	0.566295635
ID2	8	2009/10	0.777736522
ID2	9	2009/10	0.791700794
ID2	10	2009/10	1.16501987
ID2	11	2009/10	1.228212137
ID2	12	2009/10	1.6860843
ID2	13	2009/10	2.774118464
ID2	14	2009/10	3.000384239
ID2	15	2009/10	2.178242566
ID2	16	2009/10	6.047060485
ID2	17	2009/10	6.236104719
ID2	18	2009/10	5.773332182
ID2	19	2009/10	10.28830304
ID2	20	2009/10	9.400033695
ID2	21	2009/10	10.20236465
ID2	22	2009/10	10.43307941
ID2	23	2009/10	7.139351571
ID2	24	2009/10	4.892479187
ID2	25	2009/10	1.327151339
ID2	26	2009/10	0.406606522
ID2	27	2009/10	0.769649363
ID2	28	2009/10	0.729754633
ID2	29	2009/10	0.785297179
ID2	30	2009/10	0.96143705
ID2	31	2009/10	0.762763286
ID2	32	2009/10	0.563193813
ID2	33	2009/10	0.412572181
ID2	34	2009/10	0.431418007
ID2	35	2009/10	0.793808507
ID2	36	2009/10	1.503767559
ID2	37	2009/10	1.662711276
ID2	38	2009/10	2.08903022
ID2	39	2009/10	2.012790548
ID2	40	2009/10	1.794270106
ID2	41	2009/10	1.515837463
ID2	42	2009/10	0.790780897
ID2	43	2009/10	0.360081207
ID2	44	2009/10	0.319181478
ID2	45	2009/10	0.722627047
ID2	46	2009/10	0.71109737
ID2	47	2009/10	0.608463776
ID2	48	2009/10	0.627056086
ID2	49	2009/10	0.589359139
ID2	50	2009/10	0.678525956
ID2	51	2009/10	0.969436362
ID2	52	2009/10	0.86111724
ID2	53	2009/10	1.180978991
ID2	54	2009/10	1.855783059
ID2	55	2009/10	4.459692218
ID2	56	2009/10	12.77555699
ID2	57	2009/10	25.65267049
ID2	58	2009/10	23.93831494
ID2	59	2009/10	22.70055512
ID2	60	2009/10	23.15265129
ID2	61	2009/10	20.49931834
ID2	62	2009/10	19.9657438
ID2	63	2009/10	16.41402678
ID2	64	2009/10	15.74955078
ID2	65	2009/10	17.18629104
ID2	66	2009/10	21.81174923
ID2	67	2009/10	23.74643329
ID2	68	2009/10	24.59130703
ID2	69	2009/10	42.53630596
ID2	70	2009/10	43.50561106
ID2	71	2009/10	39.64564116
ID2	72	2009/10	39.12675787
ID2	73	2009/10	38.71256344
ID2	74	2009/10	41.02224773
ID2	75	2009/10	43.74463973
ID2	76	2009/10	45.13668498
ID2	77	2009/10	42.64294854
ID2	78	2009/10	38.55372199
ID2	79	2009/10	30.42816781
ID2	80	2009/10	21.52851463
ID2	81	2009/10	17.38672163
ID2	82	2009/10	40.88214236
ID2	83	2009/10	39.36975053
ID2	84	2009/10	38.35113066
ID2	85	2009/10	40.78984841
ID2	86	2009/10	39.00258214
ID2	87	2009/10	36.56344132
ID2	88	2009/10	37.42804938
ID2	89	2009/10	35.17896045
ID2	90	2009/10	33.38195165
ID2	91	2009/10	21.47538882
ID2	92	2009/10	17.42474641
ID2	93	2009/10	21.2217545
ID2	94	2009/10	20.49169294
ID2	95	2009/10	16.52728396
ID2	96	2009/10	17.98599783
ID2	97	2009/10	14.37518479
ID2	98	2009/10	9.729801326
ID2	99	2009/10	4.061510244
ID2	100	2009/10	7.330527076
ID2	101	2009/10	5.192464829
ID2	102	2009/10	0.870455279
ID2	103	2009/10	0.971540319
ID2	104	2009/10	1.003211549
ID2	105	2009/10	2.922121796
ID2	106	2009/10	2.98464751
ID2	107	2009/10	3.287427912
ID2	108	2009/10	3.887937111
ID2	109	2009/10	3.050983782
ID2	110	2009/10	1.093849216
ID2	111	2009/10	3.958013207
ID2	112	2009/10	4.848537573
ID2	113	2009/10	2.491604739
ID2	114	2009/10	1.323547605
ID2	115	2009/10	3.255732254
ID2	116	2009/10	4.476546132
ID2	117	2009/10	3.446245455
ID2	118	2009/10	3.598384831
ID2	119	2009/10	5.955512443
ID2	120	2009/10	127.6974722
ID2	121	2009/10	753.3081233
ID2	122	2009/10	3800.374803
ID2	123	2009/10	10333.35943
ID2	124	2009/10	11141.99045
ID2	125	2009/10	11140.41188
ID2	126	2009/10	11123.78141
ID2	127	2009/10	11122.75743
ID2	128	2009/10	11167.65643
ID2	129	2009/10	11168.65989
ID2	130	2009/10	11127.16528
ID2	131	2009/10	11151.98144
ID2	132	2009/10	11133.5345
ID2	133	2009/10	11095.98157
ID2	134	2009/10	11436.75889
ID2	135	2009/10	11414.35252
ID2	136	2009/10	11510.10697
ID2	137	2009/10	11334.73889
ID2	138	2009/10	11320.72255
ID2	139	2009/10	11611.02241
ID2	140	2009/10	11590.0895
ID2	141	2009/10	11553.5969
ID2	142	2009/10	11521.36959
ID2	143	2009/10	11548.63429
ID2	144	2009/10	11610.96293
ID2	145	2009/10	11614.45471
ID2	146	2009/10	11618.91872
ID2	147	2009/10	11655.98259
ID2	148	2009/10	12403.4805
ID2	149	2009/10	12335.84762
ID2	150	2009/10	12637.38001
ID2	151	2009/10	12649.01809
ID2	152	2009/10	12551.44427
ID2	153	2009/10	13479.0455
ID2	154	2009/10	13339.71926
ID2	155	2009/10	13346.11681
ID2	156	2009/10	13715.99777
ID2	157	2009/10	14110.3961
ID2	158	2009/10	14790.27021
ID2	159	2009/10	14704.09551
ID2	160	2009/10	14341.42605
ID2	161	2009/10	14265.05603
ID2	162	2009/10	14282.32315
ID2	163	2009/10	14203.34879
ID2	164	2009/10	14266.44257
ID2	165	2009/10	14179.57189
ID2	166	2009/10	14071.9517
ID2	167	2009/10	14623.84331
ID2	168	2009/10	14571.52384
ID2	169	2009/10	14514.89883
ID2	170	2009/10	14434.70913
ID2	171	2009/10	14097.88579
ID2	172	2009/10	14073.22774
ID2	173	2009/10	13983.99851
ID2	174	2009/10	13941.6383
ID2	175	2009/10	13963.4065
ID2	176	2009/10	13807.47621
ID2	177	2009/10	14036.17781
ID2	178	2009/10	14122.54701
ID2	179	2009/10	13844.56674
ID2	180	2009/10	13641.84591
ID2	181	2009/10	13794.16403
ID2	182	2009/10	13870.93472
ID2	183	2009/10	14242.97798
ID2	184	2009/10	14464.18853
ID2	185	2009/10	14778.89398
ID2	186	2009/10	14911.01025
ID2	187	2009/10	14808.68246
ID2	188	2009/10	14895.76307
ID2	189	2009/10	14246.48269
ID2	190	2009/10	14216.35919
ID2	191	2009/10	14157.32212
ID2	192	2009/10	14144.57618
ID2	193	2009/10	14186.07482
ID2	194	2009/10	14732.29063
ID2	195	2009/10	14925.65257
ID2	196	2009/10	14313.49273
ID2	197	2009/10	14180.93046
ID2	198	2009/10	14572.47149
ID2	199	2009/10	14746.08127
ID2	200	2009/10	14247.81408
ID2	201	2009/10	14016.62454
ID2	202	2009/10	14221.1655
ID2	203	2009/10	14069.03037
ID2	204	2009/10	14516.42609
ID2	205	2009/10	14697.7583
ID2	206	2009/10	14882.27971
ID2	207	2009/10	14927.16336
ID2	208	2009/10	14542.97329
ID2	209	2009/10	14606.55608
ID2	210	2009/10	14884.07727
ID2	211	2009/10	14859.99704
ID2	212	2009/10	14867.53158
ID2	213	2009/10	14885.77743
ID2	214	2009/10	14873.22606
ID2	215	2009/10	14808.99609
ID2	216	2009/10	14829.28173
ID2	217	2009/10	14810.58747
ID2	218	2009/10	14175.38317
ID2	219	2009/10	14179.88605
ID2	220	2009/10	14382.62734
ID2	221	2009/10	14596.40558
ID2	222	2009/10	13874.83884
ID2	223	2009/10	13829.09414
ID2	224	2009/10	13908.07892
ID2	225	2009/10	13876.99088
ID2	226	2009/10	14029.79297
ID2	227	2009/10	14652.45716
ID2	228	2009/10	14936.51061
ID2	229	2009/10	14825.88259
ID2	230	2009/10	14580.70219
ID2	231	2009/10	14198.36604
ID2	232	2009/10	14093.77249
ID2	233	2009/10	13941.16027
ID2	234	2009/10	13910.47783
ID2	235	2009/10	13771.84995
ID2	236	2009/10	13596.13935
ID2	237	2009/10	13631.13596
ID2	238	2009/10	13849.24224
ID2	239	2009/10	13926.26116
ID2	240	2009/10	13835.55575
ID2	241	2009/10	13827.06668
ID2	242	2009/10	13794.33962
ID2	243	2009/10	13682.8346
ID2	244	2009/10	13688.24566
ID2	245	2009/10	13566.92916
ID2	246	2009/10	13562.09308
ID2	247	2009/10	14272.13026
ID2	248	2009/10	14410.02344
ID2	249	2009/10	14612.30371
ID2	250	2009/10	14576.27961
ID2	251	2009/10	14842.24615
ID2	252	2009/10	14536.57847
ID2	253	2009/10	14546.77199
ID2	254	2009/10	14725.24745
ID2	255	2009/10	14587.91505
ID2	256	2009/10	14551.90016
ID2	257	2009/10	14507.5006
ID2	258	2009/10	14584.31761
ID2	259	2009/10	14488.02047
ID2	260	2009/10	14486.62326
ID2	261	2009/10	14549.59454
ID2	262	2009/10	14492.04211
ID2	263	2009/10	14619.69323
ID2	264	2009/10	13945.59314
ID2	265	2009/10	13832.90833
ID2	266	2009/10	13987.73975
ID2	267	2009/10	13845.66553
ID2	268	2009/10	13790.11183
ID2	269	2009/10	13812.19734
ID2	270	2009/10	13628.41929
ID2	271	2009/10	13963.39197
ID2	272	2009/10	14110.04934
ID2	273	2009/10	14219.29951
ID2	274	2009/10	14264.95664
ID2	275	2009/10	14347.25319
ID2	276	2009/10	14284.55725
ID2	277	2009/10	14244.99633
ID2	278	2009/10	14266.89079
ID2	279	2009/10	14114.67782
ID2	280	2009/10	13587.51559
ID2	281	2009/10	13680.24993
ID2	282	2009/10	13733.23617
ID2	283	2009/10	13698.79603
ID2	284	2009/10	13710.54576
ID2	285	2009/10	13824.85594
ID2	286	2009/10	13938.36085
ID2	287	2009/10	14049.13571
ID2	288	2009/10	13986.63089
ID2	289	2009/10	13952.5403
ID2	290	2009/10	13816.88072
ID2	291	2009/10	13751.74634
ID2	292	2009/10	13772.14673
ID2	293	2009/10	13845.8911
ID2	294	2009/10	13833.63327
ID2	295	2009/10	13762.73099
ID2	296	2009/10	13660.04899
ID2	297	2009/10	13789.26793
ID2	298	2009/10	13853.58825
ID2	299	2009/10	13507.8093
ID2	300	2009/10	13690.1959
ID2	301	2009/10	13478.17304
ID2	302	2009/10	13120.74656
ID2	303	2009/10	12933.86529
ID2	304	2009/10	13167.35003
ID2	305	2009/10	10557.89241
ID2	306	2009/10	9010.090926
ID2	307	2009/10	7556.334383
ID2	308	2009/10	5042.190956
ID2	309	2009/10	4687.795602
ID2	310	2009/10	3915.884869
ID2	311	2009/10	3101.284931
ID2	312	2009/10	2475.695243
ID2	313	2009/10	2371.553864
ID2	314	2009/10	1630.209574
ID2	315	2009/10	1230.464029
ID2	316	2009/10	737.6613411
ID2	317	2009/10	557.1066377
ID2	318	2009/10	502.9117022
ID2	319	2009/10	377.6323682
ID2	320	2009/10	232.3761435
ID2	321	2009/10	205.678301
ID2	322	2009/10	181.0106481
ID2	323	2009/10	174.2839338
ID2	324	2009/10	160.5919238
ID2	325	2009/10	159.7414422
ID2	326	2009/10	161.8681594
ID2	327	2009/10	160.3732445
ID2	328	2009/10	148.7067926
ID2	329	2009/10	149.4697241
ID2	330	2009/10	160.659788
ID2	331	2009/10	135.6920004
ID2	332	2009/10	123.980907
ID2	333	2009/10	102.5482417
ID2	334	2009/10	46.34991201
ID2	335	2009/10	33.88385568
ID2	336	2009/10	27.15430731
ID2	337	2009/10	22.53617884
ID2	338	2009/10	18.49430951
ID2	339	2009/10	16.14021226
ID2	340	2009/10	8.59126374
ID2	341	2009/10	5.032127401
ID2	342	2009/10	1.226735212
ID2	343	2009/10	0.027899886
ID2	344	2009/10	0.29945162
ID2	345	2009/10	0.291553096
ID2	346	2009/10	0.132135383
ID2	347	2009/10	0.421156034
ID2	348	2009/10	0.696951124
ID2	349	2009/10	0.934476178
ID2	350	2009/10	0.753372538
ID2	351	2009/10	0.1411541
ID2	352	2009/10	0.380332328
ID2	353	2009/10	0.41217991
ID2	354	2009/10	0.23550095
ID2	355	2009/10	0.212489245
ID2	356	2009/10	0.10614018
ID2	357	2009/10	0.332928494
ID2	358	2009/10	0.458159483
ID2	359	2009/10	0.593963366
ID2	360	2009/10	0.767532841
ID2	361	2009/10	0.57048828
ID2	362	2009/10	0.433350429
ID2	363	2009/10	1.077677919
ID3	0	2008/9	0
ID3	1	2008/9	0.001293986
ID3	2	2008/9	0.017630122
ID3	3	2008/9	0.046735775
ID3	4	2008/9	0.066412931
ID3	5	2008/9	0.103175127
ID3	6	2008/9	0.027614677
ID3	7	2008/9	0.036223404
ID3	8	2008/9	0.023372055
ID3	9	2008/9	0.000172863
ID3	10	2008/9	0.002645313
ID3	11	2008/9	0.000167944
ID3	12	2008/9	0.009875494
ID3	13	2008/9	0.030008434
ID3	14	2008/9	0.106572701
ID3	15	2008/9	0.209616121
ID3	16	2008/9	0.28985672
ID3	17	2008/9	0.459627109
ID3	18	2008/9	0.523355372
ID3	19	2008/9	0.50681561
ID3	20	2008/9	0.593369305
ID3	21	2008/9	0.566576323
ID3	22	2008/9	0.702626023
ID3	23	2008/9	0.570089604
ID3	24	2008/9	0.32031681
ID3	25	2008/9	0.226378395
ID3	26	2008/9	0.213309743
ID3	27	2008/9	1.599487689
ID3	28	2008/9	1.744741826
ID3	29	2008/9	1.574976356
ID3	30	2008/9	1.010180252
ID3	31	2008/9	0.834682724
ID3	32	2008/9	1.015380218
ID3	33	2008/9	1.689842957
ID3	34	2008/9	1.708616261
ID3	35	2008/9	1.625915172
ID3	36	2008/9	1.571280308
ID3	37	2008/9	1.558269567
ID3	38	2008/9	1.33835776
ID3	39	2008/9	1.353309546
ID3	40	2008/9	1.076696081
ID3	41	2008/9	1.28863377
ID3	42	2008/9	1.42853845
ID3	43	2008/9	1.987668266
ID3	44	2008/9	1.695541444
ID3	45	2008/9	1.56052836
ID3	46	2008/9	1.334362682
ID3	47	2008/9	1.078246611
ID3	48	2008/9	0.88503043
ID3	49	2008/9	0.932356103
ID3	50	2008/9	1.605931461
ID3	51	2008/9	2.80565433
ID3	52	2008/9	18.90452543
ID3	53	2008/9	19.25393778
ID3	54	2008/9	18.20022997
ID3	55	2008/9	18.21897785
ID3	56	2008/9	17.73834997
ID3	57	2008/9	18.26643322
ID3	58	2008/9	17.21604408
ID3	59	2008/9	17.31276582
ID3	60	2008/9	17.60421869
ID3	61	2008/9	18.19652798
ID3	62	2008/9	19.28340505
ID3	63	2008/9	33.95424697
ID3	64	2008/9	43.50430948
ID3	65	2008/9	51.85806265
ID3	66	2008/9	70.21205706
ID3	67	2008/9	82.34908682
ID3	68	2008/9	138.791879
ID3	69	2008/9	211.5453915
ID3	70	2008/9	300.4761813
ID3	71	2008/9	347.0601571
ID3	72	2008/9	398.3358894
ID3	73	2008/9	564.4228642
ID3	74	2008/9	689.1645307
ID3	75	2008/9	866.8194303
ID3	76	2008/9	979.5388645
ID3	77	2008/9	1819.407906
ID3	78	2008/9	2592.864229
ID3	79	2008/9	3759.331667
ID3	80	2008/9	5768.527721
ID3	81	2008/9	7213.814969
ID3	82	2008/9	7750.241987
ID3	83	2008/9	8311.31329
ID3	84	2008/9	9693.588838
ID3	85	2008/9	10997.84672
ID3	86	2008/9	11497.96261
ID3	87	2008/9	11837.90982
ID3	88	2008/9	12200.40582
ID3	89	2008/9	12353.05768
ID3	90	2008/9	12474.17237
ID3	91	2008/9	13289.06298
ID3	92	2008/9	13778.07998
ID3	93	2008/9	14054.00471
ID3	94	2008/9	14027.88361
ID3	95	2008/9	14186.84122
ID3	96	2008/9	14116.74221
ID3	97	2008/9	14115.54944
ID3	98	2008/9	14144.58471
ID3	99	2008/9	14075.03232
ID3	100	2008/9	13873.60925
ID3	101	2008/9	13879.78638
ID3	102	2008/9	13877.86209
ID3	103	2008/9	13870.38312
ID3	104	2008/9	13868.51991
ID3	105	2008/9	13869.88389
ID3	106	2008/9	13778.69987
ID3	107	2008/9	13822.86535
ID3	108	2008/9	13807.02606
ID3	109	2008/9	14041.85202
ID3	110	2008/9	14054.14675
ID3	111	2008/9	14046.31197
ID3	112	2008/9	14039.92131
ID3	113	2008/9	14038.47411
ID3	114	2008/9	14038.72197
ID3	115	2008/9	14009.87546
ID3	116	2008/9	14013.73858
ID3	117	2008/9	14015.58613
ID3	118	2008/9	13990.82375
ID3	119	2008/9	13973.64333
ID3	120	2008/9	13975.69873
ID3	121	2008/9	13708.66884
ID3	122	2008/9	13851.94504
ID3	123	2008/9	14020.99759
ID3	124	2008/9	14062.73935
ID3	125	2008/9	14147.13276
ID3	126	2008/9	14081.82497
ID3	127	2008/9	14013.87579
ID3	128	2008/9	13780.33816
ID3	129	2008/9	13538.04789
ID3	130	2008/9	13783.35093
ID3	131	2008/9	13820.13771
ID3	132	2008/9	13841.7788
ID3	133	2008/9	13858.94706
ID3	134	2008/9	13806.17909
ID3	135	2008/9	14139.61484
ID3	136	2008/9	14229.34322
ID3	137	2008/9	14287.77426
ID3	138	2008/9	14362.66724
ID3	139	2008/9	14432.8845
ID3	140	2008/9	13906.69188
ID3	141	2008/9	13613.015
ID3	142	2008/9	13596.86568
ID3	143	2008/9	13613.0019
ID3	144	2008/9	13900.68788
ID3	145	2008/9	14201.8218
ID3	146	2008/9	14047.03517
ID3	147	2008/9	14065.27287
ID3	148	2008/9	13806.85933
ID3	149	2008/9	13773.24446
ID3	150	2008/9	14343.97122
ID3	151	2008/9	14038.36691
ID3	152	2008/9	14278.26864
ID3	153	2008/9	14129.02751
ID3	154	2008/9	13906.57969
ID3	155	2008/9	13878.58981
ID3	156	2008/9	13518.5894
ID3	157	2008/9	13569.64287
ID3	158	2008/9	13560.19104
ID3	159	2008/9	14409.22831
ID3	160	2008/9	14430.37566
ID3	161	2008/9	14769.70462
ID3	162	2008/9	14351.03555
ID3	163	2008/9	14676.29505
ID3	164	2008/9	14260.28823
ID3	165	2008/9	14123.36626
ID3	166	2008/9	15278.68355
ID3	167	2008/9	15755.67958
ID3	168	2008/9	14712.32541
ID3	169	2008/9	14365.56336
ID3	170	2008/9	13633.02304
ID3	171	2008/9	13241.31442
ID3	172	2008/9	12019.05178
ID3	173	2008/9	11473.81033
ID3	174	2008/9	10958.59397
ID3	175	2008/9	10991.97879
ID3	176	2008/9	11021.26457
ID3	177	2008/9	11068.05861
ID3	178	2008/9	11220.71711
ID3	179	2008/9	11018.85918
ID3	180	2008/9	11031.70386
ID3	181	2008/9	10886.84587
ID3	182	2008/9	10859.95548
ID3	183	2008/9	10885.68652
ID3	184	2008/9	10992.63848
ID3	185	2008/9	11061.61217
ID3	186	2008/9	11090.62892
ID3	187	2008/9	11043.65854
ID3	188	2008/9	11233.71613
ID3	189	2008/9	11074.94427
ID3	190	2008/9	11028.16979
ID3	191	2008/9	11067.67136
ID3	192	2008/9	11387.55322
ID3	193	2008/9	11411.37589
ID3	194	2008/9	11423.78578
ID3	195	2008/9	11426.48477
ID3	196	2008/9	11410.04027
ID3	197	2008/9	11349.68926
ID3	198	2008/9	11038.94632
ID3	199	2008/9	11046.91377
ID3	200	2008/9	10925.15118
ID3	201	2008/9	11176.71279
ID3	202	2008/9	11249.28671
ID3	203	2008/9	11179.74391
ID3	204	2008/9	11160.28751
ID3	205	2008/9	11982.33862
ID3	206	2008/9	12466.38018
ID3	207	2008/9	13927.91591
ID3	208	2008/9	14083.6684
ID3	209	2008/9	13937.35186
ID3	210	2008/9	13894.64433
ID3	211	2008/9	14026.09246
ID3	212	2008/9	14040.97063
ID3	213	2008/9	14099.3009
ID3	214	2008/9	13703.93472
ID3	215	2008/9	13431.75314
ID3	216	2008/9	13319.728
ID3	217	2008/9	13379.2165
ID3	218	2008/9	13365.6623
ID3	219	2008/9	13180.72414
ID3	220	2008/9	13457.93961
ID3	221	2008/9	13377.72657
ID3	222	2008/9	13337.44256
ID3	223	2008/9	13434.62884
ID3	224	2008/9	13518.82622
ID3	225	2008/9	13477.75682
ID3	226	2008/9	13508.81028
ID3	227	2008/9	13612.23308
ID3	228	2008/9	13886.59894
ID3	229	2008/9	13771.65667
ID3	230	2008/9	13706.92373
ID3	231	2008/9	13651.13783
ID3	232	2008/9	13651.34746
ID3	233	2008/9	13682.45984
ID3	234	2008/9	13631.66049
ID3	235	2008/9	13882.35002
ID3	236	2008/9	13912.48541
ID3	237	2008/9	13909.34827
ID3	238	2008/9	13750.57922
ID3	239	2008/9	13755.86339
ID3	240	2008/9	13833.08087
ID3	241	2008/9	13853.94468
ID3	242	2008/9	13861.352
ID3	243	2008/9	13615.8038
ID3	244	2008/9	13508.19708
ID3	245	2008/9	13553.70346
ID3	246	2008/9	13425.63455
ID3	247	2008/9	13488.45961
ID3	248	2008/9	13798.70004
ID3	249	2008/9	13883.33503
ID3	250	2008/9	13871.01753
ID3	251	2008/9	13759.01997
ID3	252	2008/9	13651.01171
ID3	253	2008/9	13667.97732
ID3	254	2008/9	13541.77087
ID3	255	2008/9	13809.42275
ID3	256	2008/9	13750.8598
ID3	257	2008/9	13893.19403
ID3	258	2008/9	13905.80295
ID3	259	2008/9	13878.9892
ID3	260	2008/9	14014.261
ID3	261	2008/9	13670.0701
ID3	262	2008/9	13637.57754
ID3	263	2008/9	13507.23257
ID3	264	2008/9	13612.26822
ID3	265	2008/9	13696.44413
ID3	266	2008/9	13708.02749
ID3	267	2008/9	13789.14781
ID3	268	2008/9	13834.68042
ID3	269	2008/9	13884.48203
ID3	270	2008/9	13706.42646
ID3	271	2008/9	13410.56464
ID3	272	2008/9	13188.38819
ID3	273	2008/9	13224.97901
ID3	274	2008/9	13062.4367
ID3	275	2008/9	13114.67644
ID3	276	2008/9	13266.60571
ID3	277	2008/9	13295.47755
ID3	278	2008/9	13210.38385
ID3	279	2008/9	13273.07842
ID3	280	2008/9	13251.58079
ID3	281	2008/9	13097.82398
ID3	282	2008/9	12966.80987
ID3	283	2008/9	12930.79957
ID3	284	2008/9	12931.93433
ID3	285	2008/9	12827.4583
ID3	286	2008/9	12783.48001
ID3	287	2008/9	12796.12034
ID3	288	2008/9	13101.55183
ID3	289	2008/9	13347.73282
ID3	290	2008/9	13509.19855
ID3	291	2008/9	13288.49835
ID3	292	2008/9	13259.85387
ID3	293	2008/9	13234.80913
ID3	294	2008/9	13253.00813
ID3	295	2008/9	13135.27979
ID3	296	2008/9	12905.30009
ID3	297	2008/9	12705.43637
ID3	298	2008/9	12559.46831
ID3	299	2008/9	12153.9221
ID3	300	2008/9	12121.65771
ID3	301	2008/9	11945.81597
ID3	302	2008/9	11764.45082
ID3	303	2008/9	11891.91545
ID3	304	2008/9	11903.58572
ID3	305	2008/9	11973.29249
ID3	306	2008/9	11958.29235
ID3	307	2008/9	11723.19632
ID3	308	2008/9	10958.22685
ID3	309	2008/9	8303.237115
ID3	310	2008/9	7113.048872
ID3	311	2008/9	6287.083066
ID3	312	2008/9	5772.870851
ID3	313	2008/9	5491.573723
ID3	314	2008/9	5266.700873
ID3	315	2008/9	5194.201325
ID3	316	2008/9	3372.6481
ID3	317	2008/9	2389.978718
ID3	318	2008/9	2083.129012
ID3	319	2008/9	1441.605515
ID3	320	2008/9	1166.473617
ID3	321	2008/9	966.931099
ID3	322	2008/9	742.7005601
ID3	323	2008/9	570.2430952
ID3	324	2008/9	509.5706311
ID3	325	2008/9	371.4741496
ID3	326	2008/9	233.8995845
ID3	327	2008/9	178.954963
ID3	328	2008/9	105.5610905
ID3	329	2008/9	45.78996725
ID3	330	2008/9	18.68454578
ID3	331	2008/9	18.7804513
ID3	332	2008/9	14.42583365
ID3	333	2008/9	10.14792566
ID3	334	2008/9	10.42704303
ID3	335	2008/9	7.472337557
ID3	336	2008/9	3.407311415
ID3	337	2008/9	1.789105556
ID3	338	2008/9	0.868527891
ID3	339	2008/9	0.629226966
ID3	340	2008/9	0.443021076
ID3	341	2008/9	0.111468761
ID3	342	2008/9	0.178841972
ID3	343	2008/9	0.790664065
ID3	344	2008/9	0.224733833
ID3	345	2008/9	0.306772994
ID3	346	2008/9	0.125115718
ID3	347	2008/9	0.07400789
ID3	348	2008/9	0.003368126
ID3	349	2008/9	0.061570466
ID3	350	2008/9	0.095320757
ID3	351	2008/9	0.067135453
ID3	352	2008/9	0.161717382
ID3	353	2008/9	0.195985201
ID3	354	2008/9	0.494468066
ID3	355	2008/9	0.826201584
ID3	356	2008/9	0.317104587
ID3	357	2008/9	0.017354512
ID3	358	2008/9	0.003208644
ID3	359	2008/9	0.045929896
ID3	360	2008/9	0.053600686
ID3	361	2008/9	0.280791421
ID3	362	2008/9	0.504107784
ID3	363	2008/9	1.27271122
ID3	0	2009/10	0
ID3	1	2009/10	0.195731466
ID3	2	2009/10	0.111117182
ID3	3	2009/10	0.370693212
ID3	4	2009/10	0.279858613
ID3	5	2009/10	0.091789147
ID3	6	2009/10	0.262342261
ID3	7	2009/10	0.414238487
ID3	8	2009/10	0.586499756
ID3	9	2009/10	0.978470756
ID3	10	2009/10	0.92417192
ID3	11	2009/10	1.199687372
ID3	12	2009/10	1.538570349
ID3	13	2009/10	1.397780245
ID3	14	2009/10	1.574538386
ID3	15	2009/10	1.860166887
ID3	16	2009/10	2.67278941
ID3	17	2009/10	3.387373874
ID3	18	2009/10	2.203235358
ID3	19	2009/10	0.948397798
ID3	20	2009/10	0.868975684
ID3	21	2009/10	0.821150302
ID3	22	2009/10	0.499274463
ID3	23	2009/10	0.284058144
ID3	24	2009/10	0.252460744
ID3	25	2009/10	0.502419075
ID3	26	2009/10	0.702259414
ID3	27	2009/10	0.62353092
ID3	28	2009/10	0.352675533
ID3	29	2009/10	0.461599522
ID3	30	2009/10	0.636455856
ID3	31	2009/10	0.706436567
ID3	32	2009/10	1.04210317
ID3	33	2009/10	1.869533304
ID3	34	2009/10	2.30112153
ID3	35	2009/10	2.40282101
ID3	36	2009/10	2.336973445
ID3	37	2009/10	2.507913642
ID3	38	2009/10	2.350646393
ID3	39	2009/10	2.216856789
ID3	40	2009/10	1.437440801
ID3	41	2009/10	2.067968606
ID3	42	2009/10	10.66685665
ID3	43	2009/10	11.63213844
ID3	44	2009/10	12.77893798
ID3	45	2009/10	13.0980351
ID3	46	2009/10	18.57191092
ID3	47	2009/10	25.52966267
ID3	48	2009/10	28.27632427
ID3	49	2009/10	33.86090965
ID3	50	2009/10	35.2576072
ID3	51	2009/10	35.13662584
ID3	52	2009/10	34.92163525
ID3	53	2009/10	33.96773612
ID3	54	2009/10	34.51200121
ID3	55	2009/10	18.63355978
ID3	56	2009/10	11.94478253
ID3	57	2009/10	12.27272843
ID3	58	2009/10	21.60062806
ID3	59	2009/10	41.65624147
ID3	60	2009/10	55.57021939
ID3	61	2009/10	65.01568552
ID3	62	2009/10	77.87828687
ID3	63	2009/10	87.32570449
ID3	64	2009/10	118.016978
ID3	65	2009/10	113.9260725
ID3	66	2009/10	84.32551569
ID3	67	2009/10	75.30336072
ID3	68	2009/10	78.53351124
ID3	69	2009/10	80.67315242
ID3	70	2009/10	59.21786191
ID3	71	2009/10	59.53799232
ID3	72	2009/10	52.50067083
ID3	73	2009/10	55.6402806
ID3	74	2009/10	61.44459628
ID3	75	2009/10	64.43065216
ID3	76	2009/10	74.87656846
ID3	77	2009/10	62.24853178
ID3	78	2009/10	65.31878097
ID3	79	2009/10	84.34438207
ID3	80	2009/10	84.34020758
ID3	81	2009/10	119.882616
ID3	82	2009/10	137.5083488
ID3	83	2009/10	158.8854818
ID3	84	2009/10	163.4231041
ID3	85	2009/10	160.8624485
ID3	86	2009/10	184.0654976
ID3	87	2009/10	213.216753
ID3	88	2009/10	227.1287277
ID3	89	2009/10	291.3277823
ID3	90	2009/10	285.3607873
ID3	91	2009/10	300.5673334
ID3	92	2009/10	285.5023763
ID3	93	2009/10	305.8289063
ID3	94	2009/10	293.549013
ID3	95	2009/10	289.0076243
ID3	96	2009/10	316.1505645
ID3	97	2009/10	358.0885284
ID3	98	2009/10	671.6766271
ID3	99	2009/10	1012.328109
ID3	100	2009/10	1631.513339
ID3	101	2009/10	1877.462571
ID3	102	2009/10	2237.62899
ID3	103	2009/10	3327.577232
ID3	104	2009/10	4154.553839
ID3	105	2009/10	5523.793556
ID3	106	2009/10	6156.55862
ID3	107	2009/10	6554.02888
ID3	108	2009/10	7219.633027
ID3	109	2009/10	8859.539636
ID3	110	2009/10	9242.121125
ID3	111	2009/10	10827.39227
ID3	112	2009/10	11050.67588
ID3	113	2009/10	11560.719
ID3	114	2009/10	12253.98462
ID3	115	2009/10	12659.51061
ID3	116	2009/10	12766.93859
ID3	117	2009/10	13805.76693
ID3	118	2009/10	13966.22706
ID3	119	2009/10	13832.41352
ID3	120	2009/10	13600.58652
ID3	121	2009/10	13622.22462
ID3	122	2009/10	13783.77119
ID3	123	2009/10	13872.62349
ID3	124	2009/10	13843.06031
ID3	125	2009/10	13774.12785
ID3	126	2009/10	13586.29406
ID3	127	2009/10	13520.67591
ID3	128	2009/10	13559.41018
ID3	129	2009/10	13675.29995
ID3	130	2009/10	13770.40495
ID3	131	2009/10	13864.0213
ID3	132	2009/10	13894.90615
ID3	133	2009/10	13955.37247
ID3	134	2009/10	13837.88546
ID3	135	2009/10	13551.57975
ID3	136	2009/10	13666.21552
ID3	137	2009/10	13348.61138
ID3	138	2009/10	13753.43259
ID3	139	2009/10	14427.87435
ID3	140	2009/10	14185.6328
ID3	141	2009/10	14073.38179
ID3	142	2009/10	13858.65498
ID3	143	2009/10	13613.3442
ID3	144	2009/10	13769.76559
ID3	145	2009/10	14033.62701
ID3	146	2009/10	14065.2407
ID3	147	2009/10	15880.36323
ID3	148	2009/10	19131.86178
ID3	149	2009/10	19040.50743
ID3	150	2009/10	19010.22405
ID3	151	2009/10	19008.21589
ID3	152	2009/10	19007.59119
ID3	153	2009/10	18992.66036
ID3	154	2009/10	19017.54356
ID3	155	2009/10	18957.79402
ID3	156	2009/10	18863.2838
ID3	157	2009/10	18866.44952
ID3	158	2009/10	18862.11403
ID3	159	2009/10	18359.00461
ID3	160	2009/10	18078.00959
ID3	161	2009/10	17979.04509
ID3	162	2009/10	17340.73813
ID3	163	2009/10	17343.15054
ID3	164	2009/10	17333.17023
ID3	165	2009/10	16672.18991
ID3	166	2009/10	16295.29293
ID3	167	2009/10	16287.86195
ID3	168	2009/10	15388.7789
ID3	169	2009/10	14844.06866
ID3	170	2009/10	13420.2092
ID3	171	2009/10	13394.23716
ID3	172	2009/10	13352.99017
ID3	173	2009/10	13354.60621
ID3	174	2009/10	13383.57786
ID3	175	2009/10	13367.87296
ID3	176	2009/10	13905.67547
ID3	177	2009/10	13665.3375
ID3	178	2009/10	13702.75444
[truncated: 27,806 more rows]
