# Supplementary material for: Quantifying Migration Behaviour Using Net Squared Displacement Approach: Clarifications and Caveats
Source: PLoS One. 2016 Mar 3;11(3):e0149594. doi: 10.1371/journal.pone.0149594 (PMC4777320; doi:10.1371/journal.pone.0149594)
Supplement: S2 File — Zipped folder containing four data files. Each file contains a unique ID for the individuals, a timestamp (nDaysYr) and the NSD which are necessary to fit the models outlined in S1 File. The data files contain 1) Movement data for part one (classifying 489 trajectories), 2) Movement data for part two with 1 location per day, 3) Movement data for part two with high resolution and 4) Movement data for part two with mean resolution. All data files for Part Two contain 41 individuals as outlined in the methods. (ZIP) [file pone.0149594.s005.zip › Movement data - Part Two - High resolution.csv]

yrMooseID	nDaysYr	Season	NSDm
ID1	0	2008/9	0.00000
ID1	0.041585648	2008/9	0.00000
ID1	0.083194444	2008/9	0.00001
ID1	0.124988426	2008/9	0.00001
ID1	0.166655093	2008/9	0.00005
ID1	0.208344907	2008/9	0.00073
ID1	0.249722222	2008/9	0.00121
ID1	0.291666667	2008/9	0.00302
ID1	0.333321759	2008/9	0.00307
ID1	0.37505787	2008/9	0.00297
ID1	0.416956019	2008/9	0.00255
ID1	0.458321759	2008/9	0.00274
ID1	0.499884259	2008/9	0.00643
ID1	0.541724537	2008/9	0.00644
ID1	0.583391204	2008/9	0.00735
ID1	0.625069444	2008/9	0.00663
ID1	0.666666667	2008/9	0.00178
ID1	0.708460648	2008/9	0.00222
ID1	0.749710648	2008/9	0.00270
ID1	0.791655093	2008/9	0.00243
ID1	0.833518519	2008/9	0.01485
ID1	0.87494213	2008/9	0.02120
ID1	0.916585648	2008/9	0.02101
ID1	0.957905093	2008/9	0.01698
ID1	0.999861111	2008/9	0.02298
ID1	1.041666667	2008/9	0.02120
ID1	1.083333333	2008/9	0.02251
ID1	1.124803241	2008/9	0.02362
ID1	1.166655093	2008/9	0.01503
ID1	1.208391204	2008/9	0.01663
ID1	1.249571759	2008/9	0.01832
ID1	1.291597222	2008/9	0.01610
ID1	1.333252315	2008/9	0.01787
ID1	1.374722222	2008/9	0.02494
ID1	1.416655093	2008/9	0.02214
ID1	1.458391204	2008/9	0.02313
ID1	1.500069444	2008/9	0.02346
ID1	1.541944444	2008/9	0.02687
ID1	1.583275463	2008/9	0.02425
ID1	1.625011574	2008/9	0.02523
ID1	1.666747685	2008/9	0.02564
ID1	1.708275463	2008/9	0.01454
ID1	1.749930556	2008/9	0.00849
ID1	1.791666667	2008/9	0.04417
ID1	1.833171296	2008/9	0.04435
ID1	1.874988426	2008/9	0.04207
ID1	1.916597222	2008/9	0.04284
ID1	1.958263889	2008/9	0.04758
ID1	2.00005787	2008/9	0.04418
ID1	2.041724537	2008/9	0.05831
ID1	2.083194444	2008/9	0.05923
ID1	2.124988426	2008/9	0.05800
ID1	2.166724537	2008/9	0.05784
ID1	2.208263889	2008/9	0.05798
ID1	2.250497685	2008/9	0.10994
ID1	2.291597222	2008/9	0.08964
ID1	2.333206019	2008/9	0.08945
ID1	2.374988426	2008/9	0.09149
ID1	2.416701389	2008/9	0.09702
ID1	2.458391204	2008/9	0.10761
ID1	2.499710648	2008/9	0.11064
ID1	2.541805556	2008/9	0.10812
ID1	2.583333333	2008/9	0.10371
ID1	2.62494213	2008/9	0.09979
ID1	2.666655093	2008/9	0.07505
ID1	2.708333333	2008/9	0.06261
ID1	2.749722222	2008/9	0.06226
ID1	2.791666667	2008/9	0.06057
ID1	2.833020833	2008/9	0.05835
ID1	2.875266204	2008/9	0.04680
ID1	2.916655093	2008/9	0.04765
ID1	2.957962963	2008/9	0.04471
ID1	3.000011574	2008/9	0.04763
ID1	3.041666667	2008/9	0.04593
ID1	3.083333333	2008/9	0.03628
ID1	3.125208333	2008/9	0.03751
ID1	3.166666667	2008/9	0.03680
ID1	3.208252315	2008/9	0.03603
ID1	3.249988426	2008/9	0.02458
ID1	3.291469907	2008/9	0.02259
ID1	3.333391204	2008/9	0.02217
ID1	3.374733796	2008/9	0.02193
ID1	3.417071759	2008/9	0.02181
ID1	3.458043981	2008/9	0.00689
ID1	3.5	2008/9	0.00289
ID1	3.541481481	2008/9	0.00294
ID1	3.583263889	2008/9	0.00291
ID1	3.625069444	2008/9	0.00033
ID1	3.666655093	2008/9	0.00066
ID1	3.708136574	2008/9	0.00056
ID1	3.750069444	2008/9	0.00028
ID1	3.791597222	2008/9	0.00043
ID1	3.833391204	2008/9	0.00019
ID1	3.874918981	2008/9	0.00042
ID1	3.916331019	2008/9	0.00037
ID1	3.958217593	2008/9	0.00047
ID1	4.000277778	2008/9	0.00038
ID1	4.041736111	2008/9	0.00123
ID1	4.083263889	2008/9	0.00160
ID1	4.124872685	2008/9	0.00123
ID1	4.166712963	2008/9	0.00637
ID1	4.208333333	2008/9	0.00565
ID1	4.249907407	2008/9	0.01703
ID1	4.2915625	2008/9	0.01727
ID1	4.333414352	2008/9	0.01700
ID1	4.37505787	2008/9	0.01642
ID1	4.416724537	2008/9	0.01645
ID1	4.458657407	2008/9	0.03148
ID1	4.500069444	2008/9	0.03201
ID1	4.541724537	2008/9	0.03898
ID1	4.583333333	2008/9	0.05097
ID1	4.625625	2008/9	0.04746
ID1	4.666585648	2008/9	0.04719
ID1	4.708194444	2008/9	0.04800
ID1	4.749965278	2008/9	0.05909
ID1	4.791608796	2008/9	0.06224
ID1	4.833263889	2008/9	0.06335
ID1	4.874930556	2008/9	0.06346
ID1	4.916585648	2008/9	0.06249
ID1	4.958136574	2008/9	0.06351
ID1	4.999918981	2008/9	0.07941
ID1	5.041701389	2008/9	0.07865
ID1	5.083333333	2008/9	0.07759
ID1	5.124930556	2008/9	0.07941
ID1	5.166354167	2008/9	0.07789
ID1	5.208217593	2008/9	0.07872
ID1	5.249988426	2008/9	0.05656
ID1	5.291597222	2008/9	0.05658
ID1	5.333206019	2008/9	0.05605
ID1	5.374930556	2008/9	0.05483
ID1	5.416655093	2008/9	0.05703
ID1	5.458275463	2008/9	0.05764
ID1	5.499918981	2008/9	0.06061
ID1	5.541631944	2008/9	0.06355
ID1	5.583483796	2008/9	0.07913
ID1	5.62505787	2008/9	0.07610
ID1	5.666666667	2008/9	0.07287
ID1	5.708321759	2008/9	0.09579
ID1	5.75005787	2008/9	0.11593
ID1	5.791736111	2008/9	0.10941
ID1	5.833275463	2008/9	0.11570
ID1	5.875590278	2008/9	0.10898
ID1	5.916666667	2008/9	0.11425
ID1	5.957847222	2008/9	0.10232
ID1	6.000023148	2008/9	0.12004
ID1	6.041527778	2008/9	0.12288
ID1	6.083391204	2008/9	0.12232
ID1	6.125011574	2008/9	0.12296
ID1	6.166400463	2008/9	0.12633
ID1	6.208333333	2008/9	0.14043
ID1	6.24994213	2008/9	0.14222
ID1	6.291597222	2008/9	0.14171
ID1	6.332939815	2008/9	0.14055
ID1	6.375347222	2008/9	0.13805
ID1	6.416724537	2008/9	0.16308
ID1	6.458333333	2008/9	0.16314
ID1	6.49994213	2008/9	0.16009
ID1	6.541724537	2008/9	0.16760
ID1	6.583310185	2008/9	0.17304
ID1	6.625659722	2008/9	0.18141
ID1	6.666886574	2008/9	0.18478
ID1	6.708333333	2008/9	0.17686
ID1	6.749722222	2008/9	0.12966
ID1	6.791724537	2008/9	0.15484
ID1	6.833402778	2008/9	0.15883
ID1	6.874918981	2008/9	0.15889
ID1	6.916724537	2008/9	0.16313
ID1	6.957951389	2008/9	0.18322
ID1	7.000069444	2008/9	0.15404
ID1	7.0415625	2008/9	0.16150
ID1	7.083402778	2008/9	0.16499
ID1	7.124930556	2008/9	0.16650
ID1	7.166597222	2008/9	0.16810
ID1	7.208275463	2008/9	0.16477
ID1	7.249803241	2008/9	0.16484
ID1	7.291585648	2008/9	0.16922
ID1	7.333321759	2008/9	0.17365
ID1	7.375300926	2008/9	0.16834
ID1	7.416585648	2008/9	0.16061
ID1	7.458344907	2008/9	0.17003
ID1	7.49994213	2008/9	0.16828
ID1	7.541655093	2008/9	0.16761
ID1	7.583414352	2008/9	0.15841
ID1	7.62494213	2008/9	0.15815
ID1	7.666585648	2008/9	0.15717
ID1	7.708402778	2008/9	0.15237
ID1	7.750069444	2008/9	0.16212
ID1	7.791585648	2008/9	0.16070
ID1	7.832962963	2008/9	0.15284
ID1	7.875185185	2008/9	0.14930
ID1	7.916319444	2008/9	0.21868
ID1	7.958333333	2008/9	0.36082
ID1	8.000069444	2008/9	0.34567
ID1	8.041666667	2008/9	0.35695
ID1	8.083333333	2008/9	0.35589
ID1	8.124918981	2008/9	0.36263
ID1	8.16630787	2008/9	0.46424
ID1	8.208263889	2008/9	0.54137
ID1	8.25	2008/9	0.60798
ID1	8.291388889	2008/9	0.61036
ID1	8.333263889	2008/9	0.61248
ID1	8.374918981	2008/9	0.61026
ID1	8.417002315	2008/9	0.61031
ID1	8.458391204	2008/9	0.55902
ID1	8.500717593	2008/9	0.17023
ID1	8.542418981	2008/9	0.03707
ID1	8.583229167	2008/9	0.03635
ID1	8.625069444	2008/9	0.04296
ID1	8.667418981	2008/9	0.04166
ID1	8.708252315	2008/9	0.04062
ID1	8.749953704	2008/9	0.02682
ID1	8.791736111	2008/9	0.02621
ID1	8.83337963	2008/9	0.03575
ID1	8.875231481	2008/9	0.03646
ID1	8.916585648	2008/9	0.03711
ID1	8.958622685	2008/9	0.03670
ID1	9.001030093	2008/9	0.03892
ID1	9.042291667	2008/9	0.02559
ID1	9.083333333	2008/9	0.02448
ID1	9.124722222	2008/9	0.02415
ID1	9.166585648	2008/9	0.02632
ID1	9.208391204	2008/9	0.02620
ID1	9.249918981	2008/9	0.03283
ID1	9.291203704	2008/9	0.03657
ID1	9.333321759	2008/9	0.03208
ID1	9.375069444	2008/9	0.03080
ID1	9.416655093	2008/9	0.03348
ID1	9.458391204	2008/9	0.03372
ID1	9.499641204	2008/9	0.02919
ID1	9.541724537	2008/9	0.03090
ID1	9.583078704	2008/9	0.03142
ID1	9.625127315	2008/9	0.02948
ID1	9.666736111	2008/9	0.01879
ID1	9.708263889	2008/9	0.01854
ID1	9.75	2008/9	0.01905
ID1	9.79162037	2008/9	0.01740
ID1	9.833194444	2008/9	0.01547
ID1	9.87556713	2008/9	0.01475
ID1	9.91662037	2008/9	0.01484
ID1	9.958402778	2008/9	0.01478
ID1	10.00005787	2008/9	0.01334
ID1	10.04193287	2008/9	0.01413
ID1	10.0833912	2008/9	0.01423
ID1	10.12498843	2008/9	0.01505
ID1	10.16662037	2008/9	0.01574
ID1	10.20832176	2008/9	0.01518
ID1	10.24975694	2008/9	0.01883
ID1	10.29173611	2008/9	0.01725
ID1	10.33341435	2008/9	0.01868
ID1	10.37505787	2008/9	0.01893
ID1	10.41685185	2008/9	0.02087
ID1	10.45805556	2008/9	0.01861
ID1	10.50010417	2008/9	0.03586
ID1	10.54177083	2008/9	0.03336
ID1	10.58311343	2008/9	0.03315
ID1	10.62568287	2008/9	0.03221
ID1	10.66672454	2008/9	0.03597
ID1	10.70868056	2008/9	0.03426
ID1	10.75	2008/9	0.03450
ID1	10.79174769	2008/9	0.03688
ID1	10.83335648	2008/9	0.03759
ID1	10.87487269	2008/9	0.05669
ID1	10.91708333	2008/9	0.06875
ID1	10.9583912	2008/9	0.07166
ID1	11.0002662	2008/9	0.06817
ID1	11.04172454	2008/9	0.06923
ID1	11.08346065	2008/9	0.08066
ID1	11.12494213	2008/9	0.07127
ID1	11.16659722	2008/9	0.07514
ID1	11.20826389	2008/9	0.07302
ID1	11.25009259	2008/9	0.07337
ID1	11.29135417	2008/9	0.07419
ID1	11.3333912	2008/9	0.07053
ID1	11.37505787	2008/9	0.07132
ID1	11.41674769	2008/9	0.08717
ID1	11.45866898	2008/9	0.09992
ID1	11.50006944	2008/9	0.12038
ID1	11.5415625	2008/9	0.11579
ID1	11.58342593	2008/9	0.13239
ID1	11.62506944	2008/9	0.12168
ID1	11.66672454	2008/9	0.12375
ID1	11.70836806	2008/9	0.12723
ID1	11.74983796	2008/9	0.07581
ID1	11.79173611	2008/9	0.07931
ID1	11.83313657	2008/9	0.07947
ID1	11.87493056	2008/9	0.07622
ID1	11.91665509	2008/9	0.07471
ID1	11.95841435	2008/9	0.07619
ID1	12	2008/9	0.07522
ID1	12.04153935	2008/9	0.10293
ID1	12.08325231	2008/9	0.13168
ID1	12.12510417	2008/9	0.13686
ID1	12.16666667	2008/9	0.13219
ID1	12.20875	2008/9	0.13479
ID1	12.25040509	2008/9	0.13371
ID1	12.29158565	2008/9	0.13020
ID1	12.33373843	2008/9	0.15154
ID1	12.37505787	2008/9	0.17318
ID1	12.41659722	2008/9	0.16551
ID1	12.458125	2008/9	0.16719
ID1	12.50023148	2008/9	0.16706
ID1	12.54165509	2008/9	0.16884
ID1	12.58295139	2008/9	0.16608
ID1	12.62505787	2008/9	0.15947
ID1	12.66659722	2008/9	0.18997
ID1	12.7083912	2008/9	0.21281
ID1	12.74982639	2008/9	0.25517
ID1	12.7916088	2008/9	0.25512
ID1	12.83313657	2008/9	0.25754
ID1	12.87533565	2008/9	0.26952
ID1	12.91631944	2008/9	0.25880
ID1	12.95792824	2008/9	0.26370
ID1	13.0002662	2008/9	0.26139
ID1	13.04172454	2008/9	0.25747
ID1	13.08320602	2008/9	0.25519
ID1	13.12496528	2008/9	0.25993
ID1	13.16621528	2008/9	0.28052
ID1	13.20832176	2008/9	0.27548
ID1	13.25	2008/9	0.27222
ID1	13.29126157	2008/9	0.27314
ID1	13.33327546	2008/9	0.27888
ID1	13.37520833	2008/9	0.26886
ID1	13.41672454	2008/9	0.26687
ID1	13.45841435	2008/9	0.33132
ID1	13.50039352	2008/9	0.31145
ID1	13.5415625	2008/9	0.32726
ID1	13.58342593	2008/9	0.34538
ID1	13.62530093	2008/9	0.34558
ID1	13.66673611	2008/9	0.39407
ID1	13.70840278	2008/9	0.38885
ID1	13.75012731	2008/9	0.50790
ID1	13.79165509	2008/9	0.51329
ID1	13.83326389	2008/9	0.51419
ID1	13.87498843	2008/9	0.54314
ID1	13.91701389	2008/9	0.53902
ID1	13.95825231	2008/9	0.54327
ID1	14.00005787	2008/9	0.55434
ID1	14.04122685	2008/9	0.55949
ID1	14.08373843	2008/9	0.56152
ID1	14.12493056	2008/9	0.55597
ID1	14.16653935	2008/9	0.54372
ID1	14.20840278	2008/9	0.50744
ID1	14.2497338	2008/9	0.50404
ID1	14.29158565	2008/9	0.50239
ID1	14.33302083	2008/9	0.51889
ID1	14.37491898	2008/9	0.49310
ID1	14.41659722	2008/9	0.50781
ID1	14.45832176	2008/9	0.46631
ID1	14.50006944	2008/9	0.46574
ID1	14.54165509	2008/9	0.45977
ID1	14.58340278	2008/9	0.47234
ID1	14.62528935	2008/9	0.54976
ID1	14.66672454	2008/9	0.55487
ID1	14.7083912	2008/9	0.25924
ID1	14.75005787	2008/9	0.16809
ID1	14.79155093	2008/9	0.17321
ID1	14.83340278	2008/9	0.17378
ID1	14.87480324	2008/9	0.17404
ID1	14.91667824	2008/9	0.14626
ID1	14.95806713	2008/9	0.14607
ID1	15.0002662	2008/9	0.14579
ID1	15.04174769	2008/9	0.14062
ID1	15.08319444	2008/9	0.15894
ID1	15.125	2008/9	0.15866
ID1	15.16653935	2008/9	0.15742
ID1	15.20795139	2008/9	0.16374
ID1	15.25006944	2008/9	0.20546
ID1	15.29152778	2008/9	0.20863
ID1	15.33332176	2008/9	0.20762
ID1	15.37505787	2008/9	0.20602
ID1	15.41673611	2008/9	0.20308
ID1	15.45832176	2008/9	0.21257
ID1	15.50041667	2008/9	0.20320
ID1	15.54138889	2008/9	0.20066
ID1	15.58325231	2008/9	0.20546
ID1	15.62508102	2008/9	0.23261
ID1	15.66709491	2008/9	0.23236
ID1	15.70833333	2008/9	0.06651
ID1	15.74989583	2008/9	0.05830
ID1	15.79173611	2008/9	0.06145
ID1	15.833125	2008/9	0.06136
ID1	15.87505787	2008/9	0.05905
ID1	15.91642361	2008/9	0.05844
ID1	15.95827546	2008/9	0.07305
ID1	16	2008/9	0.08002
ID1	16.04158565	2008/9	0.07598
ID1	16.08287037	2008/9	0.07189
ID1	16.12491898	2008/9	0.06763
ID1	16.16625	2008/9	0.06917
ID1	16.20826389	2008/9	0.06695
ID1	16.24991898	2008/9	0.06754
ID1	16.29153935	2008/9	0.06588
ID1	16.33341435	2008/9	0.06374
ID1	16.37491898	2008/9	0.05957
ID1	16.41672454	2008/9	0.05921
ID1	16.45827546	2008/9	0.06117
ID1	16.49972222	2008/9	0.05990
ID1	16.54186343	2008/9	0.05722
ID1	16.5833912	2008/9	0.05251
ID1	16.62505787	2008/9	0.04876
ID1	16.66645833	2008/9	0.04971
ID1	16.70825231	2008/9	0.03624
ID1	16.74993056	2008/9	0.03229
ID1	16.79159722	2008/9	0.03330
ID1	16.83333333	2008/9	0.03294
ID1	16.87486111	2008/9	0.03323
ID1	16.91703704	2008/9	0.02539
ID1	16.95850694	2008/9	0.01692
ID1	17	2008/9	0.01791
ID1	17.04141204	2008/9	0.01715
ID1	17.08333333	2008/9	0.01770
ID1	17.12474537	2008/9	0.01775
ID1	17.16665509	2008/9	0.01733
ID1	17.20820602	2008/9	0.01656
ID1	17.24998843	2008/9	0.01822
ID1	17.29127315	2008/9	0.01758
ID1	17.33325231	2008/9	0.01748
ID1	17.37491898	2008/9	0.01709
ID1	17.41637731	2008/9	0.01568
ID1	17.4580787	2008/9	0.01359
ID1	17.49993056	2008/9	0.01584
ID1	17.54155093	2008/9	0.01604
ID1	17.58340278	2008/9	0.01787
ID1	17.62513889	2008/9	0.01616
ID1	17.66672454	2008/9	0.01614
ID1	17.70868056	2008/9	0.01579
ID1	17.75027778	2008/9	0.02204
ID1	17.79148148	2008/9	0.03234
ID1	17.83326389	2008/9	0.03276
ID1	17.8747338	2008/9	0.03181
ID1	17.91666667	2008/9	0.03213
ID1	17.95831019	2008/9	0.03180
ID1	18.00008102	2008/9	0.03804
ID1	18.04172454	2008/9	0.03923
ID1	18.08336806	2008/9	0.03370
ID1	18.12491898	2008/9	0.03342
ID1	18.16665509	2008/9	0.03318
ID1	18.20793981	2008/9	0.03122
ID1	18.25005787	2008/9	0.03132
ID1	18.29135417	2008/9	0.03031
ID1	18.33326389	2008/9	0.03134
ID1	18.37505787	2008/9	0.03021
ID1	18.4162963	2008/9	0.03198
ID1	18.45832176	2008/9	0.03009
ID1	18.50027778	2008/9	0.03039
ID1	18.54165509	2008/9	0.03001
ID1	18.58326389	2008/9	0.03192
ID1	18.62503472	2008/9	0.03032
ID1	18.66696759	2008/9	0.01045
ID1	18.70820602	2008/9	0.01069
ID1	18.75	2008/9	0.00978
ID1	18.79137731	2008/9	0.00182
ID1	18.83329861	2008/9	0.00188
ID1	18.875	2008/9	0.00195
ID1	18.91658565	2008/9	0.00106
ID1	18.95945602	2008/9	0.00053
ID1	19.00005787	2008/9	0.00069
ID1	19.04174769	2008/9	0.00028
ID1	19.08326389	2008/9	0.00054
ID1	19.12491898	2008/9	0.00056
ID1	19.16628472	2008/9	0.00014
ID1	19.20832176	2008/9	0.00000
ID1	19.24980324	2008/9	0.00001
ID1	19.29165509	2008/9	0.00003
ID1	19.333125	2008/9	0.00009
ID1	19.37498843	2008/9	0.00005
ID1	19.41670139	2008/9	0.00005
ID1	19.45837963	2008/9	0.00004
ID1	19.50006944	2008/9	0.00002
ID1	19.54166667	2008/9	0.00003
ID1	19.58325231	2008/9	0.00004
ID1	19.62479167	2008/9	0.00019
ID1	19.66666667	2008/9	0.00019
ID1	19.70822917	2008/9	0.00087
ID1	19.74983796	2008/9	0.00149
ID1	19.79153935	2008/9	0.00220
ID1	19.83335648	2008/9	0.00205
ID1	19.87474537	2008/9	0.00210
ID1	19.91659722	2008/9	0.00205
ID1	19.95804398	2008/9	0.00099
ID1	20.00005787	2008/9	0.00075
ID1	20.04153935	2008/9	0.00069
ID1	20.08333333	2008/9	0.00091
ID1	20.12453704	2008/9	0.00128
ID1	20.16673611	2008/9	0.00225
ID1	20.20840278	2008/9	0.00357
ID1	20.24981481	2008/9	0.00475
ID1	20.29152778	2008/9	0.00374
ID1	20.33347222	2008/9	0.00254
ID1	20.37534722	2008/9	0.01492
ID1	20.41636574	2008/9	0.01407
ID1	20.45840278	2008/9	0.01432
ID1	20.50001157	2008/9	0.01690
ID1	20.54175926	2008/9	0.02740
ID1	20.58333333	2008/9	0.02663
ID1	20.62491898	2008/9	0.02691
ID1	20.66701389	2008/9	0.03131
ID1	20.70805556	2008/9	0.03605
ID1	20.74994213	2008/9	0.03587
ID1	20.79149306	2008/9	0.04665
ID1	20.83327546	2008/9	0.04498
ID1	20.8750463	2008/9	0.04269
ID1	20.91659722	2008/9	0.04122
ID1	20.95840278	2008/9	0.04272
ID1	21.00006944	2008/9	0.04164
ID1	21.04173611	2008/9	0.02262
ID1	21.0833912	2008/9	0.02078
ID1	21.12506944	2008/9	0.01988
ID1	21.16623843	2008/9	0.02249
ID1	21.20813657	2008/9	0.01932
ID1	21.25	2008/9	0.01956
ID1	21.29145833	2008/9	0.01929
ID1	21.33333333	2008/9	0.01824
ID1	21.37498843	2008/9	0.01872
ID1	21.41665509	2008/9	0.02133
ID1	21.45871528	2008/9	0.01923
ID1	21.50006944	2008/9	0.01874
ID1	21.54199074	2008/9	0.01186
ID1	21.58341435	2008/9	0.01205
ID1	21.62533565	2008/9	0.01694
ID1	21.66672454	2008/9	0.01534
ID1	21.70813657	2008/9	0.01517
ID1	21.75046296	2008/9	0.00429
ID1	21.79175926	2008/9	0.18441
ID1	21.83318287	2008/9	0.18124
ID1	21.8746412	2008/9	0.18015
ID1	21.91709491	2008/9	0.18450
ID1	21.95866898	2008/9	0.19916
ID1	21.99980324	2008/9	0.19447
ID1	22.04172454	2008/9	0.19810
ID1	22.08333333	2008/9	0.19701
ID1	22.12491898	2008/9	0.19382
ID1	22.16622685	2008/9	0.19645
ID1	22.20826389	2008/9	0.20066
ID1	22.24993056	2008/9	0.20455
ID1	22.29138889	2008/9	0.18678
ID1	22.33333333	2008/9	0.18275
ID1	22.37574074	2008/9	0.16962
ID1	22.41637731	2008/9	0.14721
ID1	22.4583912	2008/9	0.14845
ID1	22.49991898	2008/9	0.14961
ID1	22.54123843	2008/9	0.14643
ID1	22.58346065	2008/9	0.15081
ID1	22.62505787	2008/9	0.14860
ID1	22.66662037	2008/9	0.15117
ID1	22.70833333	2008/9	0.13922
ID1	22.7497338	2008/9	0.13829
ID1	22.79158565	2008/9	0.15245
ID1	22.83325231	2008/9	0.16667
ID1	22.87523148	2008/9	0.13056
ID1	22.91666667	2008/9	0.12334
ID1	22.95826389	2008/9	0.12536
ID1	22.99993056	2008/9	0.11755
ID1	23.04159722	2008/9	0.11934
ID1	23.08283565	2008/9	0.11471
ID1	23.12486111	2008/9	0.12311
ID1	23.16677083	2008/9	0.11747
ID1	23.20813657	2008/9	0.11805
ID1	23.24998843	2008/9	0.11737
ID1	23.29162037	2008/9	0.11508
ID1	23.3334375	2008/9	0.13042
ID1	23.37479167	2008/9	0.13990
ID1	23.41672454	2008/9	0.13859
ID1	23.45814815	2008/9	0.13698
ID1	23.50041667	2008/9	0.37673
ID1	23.54159722	2008/9	0.49806
ID1	23.58335648	2008/9	0.49276
ID1	23.6250463	2008/9	0.48781
ID1	23.66665509	2008/9	0.46910
ID1	23.70820602	2008/9	0.47496
ID1	23.74993056	2008/9	0.47411
ID1	23.79166667	2008/9	0.43153
ID1	23.83332176	2008/9	0.43560
ID1	23.87506944	2008/9	0.43621
ID1	23.91665509	2008/9	0.43373
ID1	23.95875	2008/9	0.43965
ID1	23.9999537	2008/9	0.44120
ID1	24.04153935	2008/9	0.36850
ID1	24.08333333	2008/9	0.37768
ID1	24.12456019	2008/9	0.36807
ID1	24.16666667	2008/9	0.37674
ID1	24.208125	2008/9	0.37976
ID1	24.25	2008/9	0.37843
ID1	24.29118056	2008/9	0.37909
ID1	24.33313657	2008/9	0.37984
ID1	24.3750463	2008/9	0.38467
ID1	24.416875	2008/9	0.41482
ID1	24.45841435	2008/9	0.44306
ID1	24.50003472	2008/9	0.44297
ID1	24.54173611	2008/9	0.44557
ID1	24.58340278	2008/9	0.44420
ID1	24.62545139	2008/9	0.46070
ID1	24.66666667	2008/9	0.39565
ID1	24.70814815	2008/9	0.39694
ID1	24.74991898	2008/9	0.44724
ID1	24.79137731	2008/9	0.38675
ID1	24.83366898	2008/9	0.37928
ID1	24.87480324	2008/9	0.38279
ID1	24.91666667	2008/9	0.39315
ID1	24.95825231	2008/9	0.37783
ID1	24.99991898	2008/9	0.38246
ID1	25.04173611	2008/9	0.37743
ID1	25.0833912	2008/9	0.38048
ID1	25.12498843	2008/9	0.37866
ID1	25.16630787	2008/9	0.37769
ID1	25.20813657	2008/9	0.40335
ID1	25.25006944	2008/9	0.40745
ID1	25.29153935	2008/9	0.40646
ID1	25.33332176	2008/9	0.42364
ID1	25.37506944	2008/9	0.40415
ID1	25.4169213	2008/9	0.41581
ID1	25.45859954	2008/9	0.45196
ID1	25.5000463	2008/9	0.51910
ID1	25.54159722	2008/9	0.53438
ID1	25.58340278	2008/9	0.53727
ID1	25.62506944	2008/9	0.53167
ID1	25.6662037	2008/9	0.55775
ID1	25.70827546	2008/9	0.51735
ID1	25.74998843	2008/9	0.50964
ID1	25.79158565	2008/9	0.50276
ID1	25.83373843	2008/9	0.52147
ID1	25.87496528	2008/9	0.52703
ID1	25.91675926	2008/9	0.52404
ID1	25.95825231	2008/9	0.58993
ID1	25.99993056	2008/9	0.58491
ID1	26.04172454	2008/9	0.58529
ID1	26.08327546	2008/9	0.58170
ID1	26.12506944	2008/9	0.59157
ID1	26.16659722	2008/9	0.61051
ID1	26.20833333	2008/9	0.61783
ID1	26.24956019	2008/9	0.76996
ID1	26.29185185	2008/9	0.77263
ID1	26.33325231	2008/9	0.77831
ID1	26.37520833	2008/9	0.77335
ID1	26.41672454	2008/9	0.77395
ID1	26.45940972	2008/9	0.74890
ID1	26.5005787	2008/9	1.08032
ID1	26.54167824	2008/9	1.19217
ID1	26.5833912	2008/9	1.18267
ID1	26.62505787	2008/9	1.18043
ID1	26.66673611	2008/9	1.18548
ID1	26.70833333	2008/9	1.24556
ID1	26.74993056	2008/9	1.40688
ID1	26.79153935	2008/9	1.40228
ID1	26.83355324	2008/9	1.40491
ID1	26.87505787	2008/9	1.41905
ID1	26.91634259	2008/9	1.58018
ID1	26.95832176	2008/9	1.58541
ID1	26.99998843	2008/9	1.58367
ID1	27.04172454	2008/9	1.58601
ID1	27.08332176	2008/9	1.58510
ID1	27.12505787	2008/9	1.53394
ID1	27.16673611	2008/9	1.58172
ID1	27.20833333	2008/9	1.58680
ID1	27.24984954	2008/9	1.57682
ID1	27.29152778	2008/9	1.58257
ID1	27.33334491	2008/9	1.58467
ID1	27.37494213	2008/9	1.57679
ID1	27.41659722	2008/9	1.58516
ID1	27.45866898	2008/9	1.50034
ID1	27.49987269	2008/9	1.50316
ID1	27.54165509	2008/9	1.49108
ID1	27.58333333	2008/9	1.49169
ID1	27.62480324	2008/9	1.42968
ID1	27.66707176	2008/9	1.33861
ID1	27.70790509	2008/9	1.33778
ID1	27.74988426	2008/9	1.33972
ID1	27.79178241	2008/9	1.36777
ID1	27.83325231	2008/9	1.34438
ID1	27.87505787	2008/9	1.35309
ID1	27.91650463	2008/9	1.34663
ID1	27.95859954	2008/9	1.35119
ID1	28.00013889	2008/9	1.34933
ID1	28.04167824	2008/9	1.35208
ID1	28.08326389	2008/9	1.34987
ID1	28.12513889	2008/9	1.34753
ID1	28.16653935	2008/9	1.32181
ID1	28.20833333	2008/9	1.32896
ID1	28.24971065	2008/9	1.32690
ID1	28.29127315	2008/9	1.28296
ID1	28.33341435	2008/9	1.23547
ID1	28.37493056	2008/9	1.23080
ID1	28.41658565	2008/9	1.23112
ID1	28.45961806	2008/9	1.23009
ID1	28.49991898	2008/9	1.12703
ID1	28.54158565	2008/9	1.13478
ID1	28.58333333	2008/9	1.13462
ID1	28.6247338	2008/9	1.14005
ID1	28.66697917	2008/9	1.14217
ID1	28.70840278	2008/9	1.19506
ID1	28.74976852	2008/9	1.19661
ID1	28.79228009	2008/9	1.17698
ID1	28.83325231	2008/9	1.11639
ID1	28.87493056	2008/9	1.14575
ID1	28.91638889	2008/9	1.15241
ID1	28.95805556	2008/9	1.14003
ID1	28.99983796	2008/9	1.14688
ID1	29.04159722	2008/9	1.13503
ID1	29.08305556	2008/9	1.13277
ID1	29.12467593	2008/9	1.02570
ID1	29.16666667	2008/9	1.02411
ID1	29.20799769	2008/9	1.03810
ID1	29.24998843	2008/9	1.02464
ID1	29.29145833	2008/9	1.02512
ID1	29.33341435	2008/9	0.99199
ID1	29.375	2008/9	0.99248
ID1	29.41640046	2008/9	0.99813
ID1	29.45868056	2008/9	0.99664
ID1	29.50002315	2008/9	0.99948
ID1	29.5412963	2008/9	0.98951
ID1	29.5834838	2008/9	0.96431
ID1	29.62513889	2008/9	0.96839
ID1	29.66665509	2008/9	0.97063
ID1	29.70832176	2008/9	0.96881
ID1	29.74998843	2008/9	0.95381
ID1	29.79130787	2008/9	0.82949
ID1	29.83346065	2008/9	0.83998
ID1	29.87493056	2008/9	0.83521
ID1	29.91635417	2008/9	0.84281
ID1	29.95833333	2008/9	0.83889
ID1	29.9999537	2008/9	0.74669
ID1	30.04165509	2008/9	0.71255
ID1	30.08336806	2008/9	0.71316
ID1	30.125	2008/9	0.71576
ID1	30.16666667	2008/9	0.72174
ID1	30.20875	2008/9	0.71150
ID1	30.2499537	2008/9	0.62030
ID1	30.29172454	2008/9	0.62508
ID1	30.33333333	2008/9	0.62646
ID1	30.37491898	2008/9	0.62294
ID1	30.41787037	2008/9	0.64928
ID1	30.45840278	2008/9	0.57809
ID1	30.50005787	2008/9	0.55319
ID1	30.54158565	2008/9	0.52961
ID1	30.58366898	2008/9	0.52670
ID1	30.62493056	2008/9	0.53769
ID1	30.666875	2008/9	0.53929
ID1	30.70791667	2008/9	0.35376
ID1	30.75005787	2008/9	0.53341
ID1	30.79174769	2008/9	0.31740
ID1	30.8333912	2008/9	0.23005
ID1	30.87488426	2008/9	0.22942
ID1	30.91673611	2008/9	0.23182
ID1	30.95858796	2008/9	0.23517
ID1	31.00033565	2008/9	0.24220
ID1	31.04146991	2008/9	0.24325
ID1	31.08333333	2008/9	0.27570
ID1	31.12487269	2008/9	0.25879
ID1	31.16666667	2008/9	0.25924
ID1	31.20859954	2008/9	0.24182
ID1	31.24993056	2008/9	0.24680
ID1	31.29174769	2008/9	0.24697
ID1	31.33372685	2008/9	0.24324
ID1	31.37540509	2008/9	0.25502
ID1	31.41665509	2008/9	0.22724
ID1	31.45861111	2008/9	0.22036
ID1	31.50077546	2008/9	0.21989
ID1	31.54184028	2008/9	0.19871
ID1	31.58340278	2008/9	0.19907
ID1	31.625	2008/9	0.19108
ID1	31.66638889	2008/9	0.19051
ID1	31.70842593	2008/9	0.17839
ID1	31.75033565	2008/9	0.20098
ID1	31.79157407	2008/9	0.20164
ID1	31.8334838	2008/9	0.18475
ID1	31.8753125	2008/9	0.20190
ID1	31.91675926	2008/9	0.17911
ID1	31.95875	2008/9	0.16742
ID1	32.00006944	2008/9	0.17516
ID1	32.04159722	2008/9	0.18328
ID1	32.08329861	2008/9	0.17834
ID1	32.12498843	2008/9	0.17632
ID1	32.16633102	2008/9	0.20014
ID1	32.20833333	2008/9	0.18284
ID1	32.24991898	2008/9	0.17997
ID1	32.29143519	2008/9	0.18258
ID1	32.33340278	2008/9	0.17834
ID1	32.37506944	2008/9	0.17599
ID1	32.41640046	2008/9	0.17338
ID1	32.45884259	2008/9	0.17821
ID1	32.49998843	2008/9	0.18253
ID1	32.54211806	2008/9	0.10146
ID1	32.58331019	2008/9	0.06553
ID1	32.62506944	2008/9	0.06964
ID1	32.66637731	2008/9	0.06670
ID1	32.70833333	2008/9	0.06913
ID1	32.74991898	2008/9	0.06796
ID1	32.79203704	2008/9	0.07868
ID1	32.83325231	2008/9	0.05553
ID1	32.8749537	2008/9	0.05539
ID1	32.91733796	2008/9	0.05320
ID1	32.95832176	2008/9	0.06129
ID1	33.00006944	2008/9	0.06176
ID1	33.04143519	2008/9	0.04834
ID1	33.08333333	2008/9	0.04905
ID1	33.12488426	2008/9	0.05516
ID1	33.16666667	2008/9	0.06568
ID1	33.20837963	2008/9	0.06451
ID1	33.24982639	2008/9	0.06482
ID1	33.291875	2008/9	0.06484
ID1	33.33395833	2008/9	0.06200
ID1	33.37475694	2008/9	0.07377
ID1	33.41658565	2008/9	0.06513
ID1	33.45825231	2008/9	0.06536
ID1	33.49993056	2008/9	0.06452
ID1	33.54186343	2008/9	0.05940
ID1	33.5833912	2008/9	0.06921
ID1	33.62506944	2008/9	0.06003
ID1	33.6666088	2008/9	0.05294
ID1	33.70833333	2008/9	0.05318
ID1	33.75025463	2008/9	0.05247
ID1	33.79222222	2008/9	0.06026
ID1	33.8333912	2008/9	0.06055
ID1	33.87530093	2008/9	0.06067
ID1	33.91652778	2008/9	0.05998
ID1	33.95840278	2008/9	0.05980
ID1	33.99993056	2008/9	0.05958
ID1	34.0412037	2008/9	0.06721
ID1	34.08306713	2008/9	0.06444
ID1	34.12472222	2008/9	0.06719
ID1	34.16666667	2008/9	0.06482
ID1	34.20821759	2008/9	0.08067
ID1	34.24987269	2008/9	0.08129
ID1	34.29173611	2008/9	0.08139
ID1	34.33325231	2008/9	0.07983
ID1	34.37479167	2008/9	0.08087
ID1	34.416875	2008/9	0.07642
ID1	34.45857639	2008/9	0.07300
ID1	34.50032407	2008/9	0.06916
ID1	34.54165509	2008/9	0.06826
ID1	34.58340278	2008/9	0.06987
ID1	34.6249537	2008/9	0.07076
ID1	34.66638889	2008/9	0.08193
ID1	34.70818287	2008/9	0.08206
ID1	34.7499537	2008/9	0.08236
ID1	34.79168981	2008/9	0.07976
ID1	34.83332176	2008/9	0.07884
ID1	34.87569444	2008/9	0.07837
ID1	34.91663194	2008/9	0.07565
ID1	34.95875	2008/9	0.07231
ID1	34.99991898	2008/9	0.07085
ID1	35.04152778	2008/9	0.07205
ID1	35.08304398	2008/9	0.07270
ID1	35.12505787	2008/9	0.07107
ID1	35.16635417	2008/9	0.07144
ID1	35.20825231	2008/9	0.06781
ID1	35.24962963	2008/9	0.06945
ID1	35.29146991	2008/9	0.07122
ID1	35.33478009	2008/9	0.06702
ID1	35.37491898	2008/9	0.06329
ID1	35.41666667	2008/9	0.06417
ID1	35.45929398	2008/9	0.08754
ID1	35.4997338	2008/9	0.10332
ID1	35.541875	2008/9	0.10606
ID1	35.58326389	2008/9	0.10927
ID1	35.62486111	2008/9	0.11199
ID1	35.6666088	2008/9	0.14292
ID1	35.70825231	2008/9	0.14766
ID1	35.74993056	2008/9	0.14651
ID1	35.79202546	2008/9	0.13743
ID1	35.83326389	2008/9	0.15665
ID1	35.87515046	2008/9	0.15868
ID1	35.91671296	2008/9	0.16169
ID1	35.95832176	2008/9	0.16635
ID1	36	2008/9	0.16388
ID1	36.04137731	2008/9	0.14538
ID1	36.08333333	2008/9	0.13073
ID1	36.12493056	2008/9	0.13581
ID1	36.16646991	2008/9	0.13387
ID1	36.2083912	2008/9	0.13532
ID1	36.24967593	2008/9	0.14613
ID1	36.29159722	2008/9	0.17619
ID1	36.33340278	2008/9	0.17556
ID1	36.37498843	2008/9	0.17373
ID1	36.41672454	2008/9	0.19418
ID1	36.45939815	2008/9	0.18835
ID1	36.49998843	2008/9	0.18586
ID1	36.54173611	2008/9	0.19012
ID1	36.58333333	2008/9	0.18670
ID1	36.62476852	2008/9	0.21460
ID1	36.66667824	2008/9	0.22555
ID1	36.7081713	2008/9	0.20660
ID1	36.74981481	2008/9	0.18377
ID1	36.79210648	2008/9	0.19640
ID1	36.8333912	2008/9	0.22004
ID1	36.87506944	2008/9	0.21155
ID1	36.91701389	2008/9	0.22178
ID1	36.95840278	2008/9	0.21064
ID1	36.99962963	2008/9	0.25721
ID1	37.04165509	2008/9	0.26731
ID1	37.08340278	2008/9	0.26535
ID1	37.125	2008/9	0.26463
ID1	37.16621528	2008/9	0.27186
ID1	37.20821759	2008/9	0.27926
ID1	37.25	2008/9	0.27239
ID1	37.29166667	2008/9	0.27089
ID1	37.33326389	2008/9	0.28134
ID1	37.37494213	2008/9	0.31155
ID1	37.41646991	2008/9	0.35084
ID1	37.45850694	2008/9	0.26899
ID1	37.50001157	2008/9	0.26811
ID1	37.54155093	2008/9	0.27771
ID1	37.58341435	2008/9	0.27140
ID1	37.62493056	2008/9	0.21633
ID1	37.66658565	2008/9	0.25946
ID1	37.7081713	2008/9	0.23215
ID1	37.75	2008/9	0.21885
ID1	37.79215278	2008/9	0.20928
ID1	37.83363426	2008/9	0.18294
ID1	37.87493056	2008/9	0.18478
ID1	37.91665509	2008/9	0.18566
ID1	37.95827546	2008/9	0.18303
ID1	38	2008/9	0.14463
ID1	38.04166667	2008/9	0.15297
ID1	38.0828588	2008/9	0.15192
ID1	38.12501157	2008/9	0.15502
ID1	38.16659722	2008/9	0.15010
ID1	38.20833333	2008/9	0.15173
ID1	38.24986111	2008/9	0.15873
ID1	38.29137731	2008/9	0.16201
ID1	38.33325231	2008/9	0.16280
ID1	38.37467593	2008/9	0.16226
ID1	38.41672454	2008/9	0.16329
ID1	38.4583912	2008/9	0.14872
ID1	38.49991898	2008/9	0.13738
ID1	38.54166667	2008/9	0.14134
ID1	38.58336806	2008/9	0.14419
ID1	38.62505787	2008/9	0.14295
ID1	38.66665509	2008/9	0.14955
ID1	38.70828704	2008/9	0.14934
ID1	38.75037037	2008/9	0.14086
ID1	38.79171296	2008/9	0.16511
ID1	38.83321759	2008/9	0.16878
ID1	38.87497685	2008/9	0.16613
ID1	38.91673611	2008/9	0.16765
ID1	38.95820602	2008/9	0.17356
ID1	39.00008102	2008/9	0.16286
ID1	39.04140046	2008/9	0.21268
ID1	39.08305556	2008/9	0.17409
ID1	39.12479167	2008/9	0.17012
ID1	39.16666667	2008/9	0.17504
ID1	39.20800926	2008/9	0.18342
ID1	39.24991898	2008/9	0.16816
ID1	39.29166667	2008/9	0.17326
ID1	39.33344907	2008/9	0.19978
ID1	39.37491898	2008/9	0.20877
ID1	39.41701389	2008/9	0.21155
ID1	39.45834491	2008/9	0.20728
ID1	39.49980324	2008/9	0.25191
ID1	39.54226852	2008/9	0.38649
ID1	39.58325231	2008/9	0.39307
ID1	39.62506944	2008/9	0.39874
ID1	39.66694444	2008/9	0.22367
ID1	39.70826389	2008/9	0.16353
ID1	39.7497338	2008/9	0.16287
ID1	39.79159722	2008/9	0.12758
ID1	39.83314815	2008/9	0.12432
ID1	39.87488426	2008/9	0.12838
ID1	39.91659722	2008/9	0.12582
ID1	39.958125	2008/9	0.12950
ID1	40.00033565	2008/9	0.11953
ID1	40.04127315	2008/9	0.14145
ID1	40.08319444	2008/9	0.13068
ID1	40.12491898	2008/9	0.12518
ID1	40.16633102	2008/9	0.12201
ID1	40.20832176	2008/9	0.11822
ID1	40.24979167	2008/9	0.11960
ID1	40.29158565	2008/9	0.11624
ID1	40.33332176	2008/9	0.11646
ID1	40.37488426	2008/9	0.11583
ID1	40.41673611	2008/9	0.11632
ID1	40.45833333	2008/9	0.09535
ID1	40.49952546	2008/9	0.09047
ID1	40.541875	2008/9	0.08472
ID1	40.58326389	2008/9	0.08728
ID1	40.62480324	2008/9	0.08900
ID1	40.6666088	2008/9	0.08349
ID1	40.70854167	2008/9	0.04339
ID1	40.74998843	2008/9	0.03229
ID1	40.79146991	2008/9	0.03527
ID1	40.8333912	2008/9	0.01273
ID1	40.8749537	2008/9	0.01818
ID1	40.91689815	2008/9	0.01835
ID1	40.95804398	2008/9	0.01868
ID1	40.99998843	2008/9	0.01917
ID1	41.0412963	2008/9	0.01500
ID1	41.08305556	2008/9	0.01589
ID1	41.12472222	2008/9	0.01511
ID1	41.16657407	2008/9	0.01474
ID1	41.20805556	2008/9	0.01410
ID1	41.24987269	2008/9	0.01461
ID1	41.29173611	2008/9	0.01399
ID1	41.333125	2008/9	0.01379
ID1	41.37520833	2008/9	0.01964
ID1	41.41708333	2008/9	0.03355
ID1	41.45793981	2008/9	0.03417
ID1	41.50008102	2008/9	0.03204
ID1	41.54207176	2008/9	0.03306
ID1	41.58315972	2008/9	0.03490
ID1	41.62493056	2008/9	0.04733
ID1	41.66675926	2008/9	0.04776
ID1	41.70826389	2008/9	0.04691
ID1	41.74993056	2008/9	0.07334
ID1	41.79159722	2008/9	0.08408
ID1	41.83288194	2008/9	0.09800
ID1	41.875	2008/9	0.08906
ID1	41.91673611	2008/9	0.09071
ID1	41.95849537	2008/9	0.09613
ID1	42.00006944	2008/9	0.09490
ID1	42.04173611	2008/9	0.07196
ID1	42.08332176	2008/9	0.06386
ID1	42.12475694	2008/9	0.05556
ID1	42.16665509	2008/9	0.05730
ID1	42.20809028	2008/9	0.05857
ID1	42.24993056	2008/9	0.05656
ID1	42.29178241	2008/9	0.06193
ID1	42.33325231	2008/9	0.06224
ID1	42.37493056	2008/9	0.06625
ID1	42.41655093	2008/9	0.06928
ID1	42.45825231	2008/9	0.06395
ID1	42.49974537	2008/9	0.06252
ID1	42.54173611	2008/9	0.05881
ID1	42.58359954	2008/9	0.08217
ID1	42.62482639	2008/9	0.06248
ID1	42.66659722	2008/9	0.06060
ID1	42.70842593	2008/9	0.06325
ID1	42.75009259	2008/9	0.05807
ID1	42.79171296	2008/9	0.07521
ID1	42.8337037	2008/9	0.05611
ID1	42.875	2008/9	0.03497
ID1	42.91638889	2008/9	0.03453
ID1	42.95876157	2008/9	0.02031
ID1	43.00040509	2008/9	0.00063
ID1	43.04158565	2008/9	0.00088
ID1	43.08326389	2008/9	0.00090
ID1	43.12498843	2008/9	0.00095
ID1	43.16630787	2008/9	0.00009
ID1	43.20832176	2008/9	0.00004
ID1	43.24957176	2008/9	0.00017
ID1	43.29165509	2008/9	0.00004
ID1	43.33295139	2008/9	0.00000
ID1	43.37541667	2008/9	0.00000
ID1	43.41724537	2008/9	0.00013
ID1	43.45833333	2008/9	0.00025
ID1	43.49993056	2008/9	0.00017
ID1	43.54115741	2008/9	0.00041
ID1	43.58373843	2008/9	0.00018
ID1	43.62465278	2008/9	0.00087
ID1	43.66659722	2008/9	0.00006
ID1	43.70826389	2008/9	0.00004
ID1	43.7496875	2008/9	0.00018
ID1	43.79172454	2008/9	0.00230
ID1	43.83340278	2008/9	0.00495
ID1	43.87494213	2008/9	0.00498
ID1	43.91665509	2008/9	0.00509
ID1	43.95792824	2008/9	0.00518
ID1	44.00005787	2008/9	0.00464
ID1	44.04128472	2008/9	0.00498
ID1	44.08319444	2008/9	0.00525
ID1	44.12501157	2008/9	0.00547
ID1	44.16640046	2008/9	0.00399
ID1	44.20789352	2008/9	0.00335
ID1	44.25006944	2008/9	0.00293
ID1	44.29165509	2008/9	0.00278
ID1	44.33296296	2008/9	0.00275
ID1	44.37472222	2008/9	0.00549
ID1	44.41673611	2008/9	0.00507
ID1	44.45819444	2008/9	0.00508
ID1	44.49987269	2008/9	0.00522
ID1	44.54173611	2008/9	0.00365
ID1	44.58321759	2008/9	0.00424
ID1	44.625	2008/9	0.00495
ID1	44.66646991	2008/9	0.00304
ID1	44.7083912	2008/9	0.00335
ID1	44.74990741	2008/9	0.00373
ID1	44.79172454	2008/9	0.00172
ID1	44.8333912	2008/9	0.01408
ID1	44.87458333	2008/9	0.01551
ID1	44.91674769	2008/9	0.01507
ID1	44.95859954	2008/9	0.01609
ID1	45	2008/9	0.01617
ID1	45.0412963	2008/9	0.03054
ID1	45.08327546	2008/9	0.03158
ID1	45.12487269	2008/9	0.03312
ID1	45.16658565	2008/9	0.03208
ID1	45.20800926	2008/9	0.03224
ID1	45.25012731	2008/9	0.02951
ID1	45.29164352	2008/9	0.02946
ID1	45.33326389	2008/9	0.03353
ID1	45.37533565	2008/9	0.03037
ID1	45.41673611	2008/9	0.05711
ID1	45.45798611	2008/9	0.05660
ID1	45.50001157	2008/9	0.05999
ID1	45.54145833	2008/9	0.05467
ID1	45.58332176	2008/9	0.05323
ID1	45.62506944	2008/9	0.05694
ID1	45.66623843	2008/9	0.05765
ID1	45.70826389	2008/9	0.06117
ID1	45.75006944	2008/9	0.05769
ID1	45.79173611	2008/9	0.06431
ID1	45.83340278	2008/9	0.07217
ID1	45.875	2008/9	0.05585
ID1	45.9166088	2008/9	0.05751
ID1	45.95819444	2008/9	0.05659
ID1	46	2008/9	0.05619
ID1	46.04157407	2008/9	0.05652
ID1	46.08304398	2008/9	0.05595
ID1	46.12458333	2008/9	0.05497
ID1	46.16674769	2008/9	0.05249
ID1	46.20833333	2008/9	0.05560
ID1	46.24952546	2008/9	0.05437
ID1	46.29165509	2008/9	0.05524
ID1	46.33332176	2008/9	0.11590
ID1	46.37494213	2008/9	0.12518
ID1	46.41739583	2008/9	0.12554
ID1	46.4583912	2008/9	0.12743
ID1	46.49987269	2008/9	0.08915
ID1	46.54158565	2008/9	0.07179
ID1	46.58305556	2008/9	0.07573
ID1	46.62471065	2008/9	0.07399
ID1	46.66665509	2008/9	0.09382
ID1	46.7083912	2008/9	0.08628
ID1	46.74981481	2008/9	0.08614
ID1	46.79164352	2008/9	0.08397
ID1	46.83378472	2008/9	0.02623
ID1	46.87506944	2008/9	0.02560
ID1	46.91652778	2008/9	0.02638
ID1	46.95832176	2008/9	0.02811
ID1	46.99967593	2008/9	0.02642
ID1	47.04145833	2008/9	0.02703
ID1	47.0833912	2008/9	0.02712
ID1	47.12487269	2008/9	0.02570
ID1	47.16658565	2008/9	0.02573
ID1	47.20790509	2008/9	0.02514
ID1	47.25042824	2008/9	0.02601
ID1	47.29158565	2008/9	0.03390
ID1	47.33413194	2008/9	0.02978
ID1	47.37493056	2008/9	0.03225
ID1	47.41673611	2008/9	0.03245
ID1	47.45833333	2008/9	0.03356
ID1	47.50085648	2008/9	0.03342
ID1	47.54189815	2008/9	0.01112
ID1	47.58489583	2008/9	0.13978
ID1	47.62508102	2008/9	0.15938
ID1	47.66659722	2008/9	0.15302
ID1	47.70840278	2008/9	0.15967
ID1	47.74993056	2008/9	0.16866
ID1	47.79203704	2008/9	0.17425
ID1	47.83304398	2008/9	0.19922
ID1	47.87525463	2008/9	0.18975
ID1	47.91666667	2008/9	0.18875
ID1	47.95804398	2008/9	0.19931
ID1	47.99993056	2008/9	0.19932
ID1	48.04155093	2008/9	0.20752
ID1	48.08359954	2008/9	0.26346
ID1	48.12501157	2008/9	0.24936
ID1	48.16666667	2008/9	0.24308
ID1	48.20813657	2008/9	0.23850
ID1	48.24991898	2008/9	0.24914
ID1	48.29173611	2008/9	0.24339
ID1	48.333125	2008/9	0.24426
ID1	48.37538194	2008/9	0.23792
ID1	48.41675926	2008/9	0.31825
ID1	48.45805556	2008/9	0.32347
ID1	48.5002662	2008/9	0.32198
ID1	48.54173611	2008/9	0.31603
ID1	48.58324074	2008/9	0.32587
ID1	48.625	2008/9	0.34339
ID1	48.66659722	2008/9	0.33418
ID1	48.70804398	2008/9	0.34132
ID1	48.74987269	2008/9	0.30893
ID1	48.79173611	2008/9	0.24341
ID1	48.8333912	2008/9	0.24609
ID1	48.87571759	2008/9	0.25025
ID1	48.91672454	2008/9	0.25232
ID1	48.95831019	2008/9	0.25750
ID1	49.00021991	2008/9	0.25439
ID1	49.04193287	2008/9	0.24836
ID1	49.0833912	2008/9	0.25932
ID1	49.12461806	2008/9	0.26316
ID1	49.16666667	2008/9	0.26493
ID1	49.20804398	2008/9	0.26124
ID1	49.24998843	2008/9	0.26011
ID1	49.29173611	2008/9	0.26290
ID1	49.3333912	2008/9	0.26000
ID1	49.37513889	2008/9	0.26754
ID1	49.41694444	2008/9	0.15888
ID1	49.45864583	2008/9	0.15336
ID1	49.49998843	2008/9	0.15476
ID1	49.54134259	2008/9	0.15945
ID1	49.58333333	2008/9	0.15393
ID1	49.62467593	2008/9	0.12440
ID1	49.66638889	2008/9	0.11187
ID1	49.70820602	2008/9	0.10873
ID1	49.7496875	2008/9	0.11670
ID1	49.79155093	2008/9	0.07316
ID1	49.83340278	2008/9	0.00113
ID1	49.87540509	2008/9	0.01666
ID1	49.91623843	2008/9	0.01838
ID1	49.95825231	2008/9	0.01557
ID1	49.99990741	2008/9	0.01739
ID1	50.04165509	2008/9	0.01864
ID1	50.08320602	2008/9	0.01923
ID1	50.12493056	2008/9	0.03244
ID1	50.16638889	2008/9	0.03055
ID1	50.20789352	2008/9	0.03132
ID1	50.25006944	2008/9	0.03022
ID1	50.29172454	2008/9	0.03141
ID1	50.33331019	2008/9	0.03161
ID1	50.37493056	2008/9	0.03110
ID1	50.41666667	2008/9	0.03160
ID1	50.45826389	2008/9	0.03132
ID1	50.50006944	2008/9	0.02941
ID1	50.54166667	2008/9	0.03714
ID1	50.58319444	2008/9	0.03306
ID1	50.6246875	2008/9	0.03263
ID1	50.66665509	2008/9	0.03233
ID1	50.70829861	2008/9	0.03070
ID1	50.74991898	2008/9	0.03249
ID1	50.79153935	2008/9	0.03063
ID1	50.83325231	2008/9	0.01469
ID1	50.87494213	2008/9	0.01433
ID1	50.91666667	2008/9	0.01750
ID1	50.9578125	2008/9	0.01851
ID1	51.00005787	2008/9	0.01697
ID1	51.04130787	2008/9	0.01819
ID1	51.08332176	2008/9	0.01954
ID1	51.12478009	2008/9	0.01750
ID1	51.16665509	2008/9	0.01519
ID1	51.20805556	2008/9	0.01480
ID1	51.24967593	2008/9	0.01445
ID1	51.29166667	2008/9	0.01165
ID1	51.33303241	2008/9	0.01409
ID1	51.37505787	2008/9	0.03261
ID1	51.41659722	2008/9	0.03138
ID1	51.45826389	2008/9	0.03086
ID1	51.49972222	2008/9	0.03241
ID1	51.54125	2008/9	0.04812
ID1	51.58329861	2008/9	0.05630
ID1	51.62505787	2008/9	0.05940
ID1	51.66668981	2008/9	0.05667
ID1	51.70827546	2008/9	0.05996
ID1	51.7502662	2008/9	0.06030
ID1	51.79193287	2008/9	0.06006
ID1	51.83356481	2008/9	0.05869
ID1	51.87505787	2008/9	0.05948
ID1	51.91652778	2008/9	0.05942
ID1	51.9583912	2008/9	0.06013
ID1	51.99962963	2008/9	0.07020
ID1	52.04140046	2008/9	0.06119
ID1	52.08333333	2008/9	0.06101
ID1	52.12472222	2008/9	0.05327
ID1	52.16652778	2008/9	0.05230
ID1	52.20814815	2008/9	0.05276
ID1	52.24972222	2008/9	0.05267
ID1	52.29165509	2008/9	0.05133
ID1	52.33315972	2008/9	0.05692
ID1	52.37532407	2008/9	0.05761
ID1	52.41659722	2008/9	0.05559
ID1	52.45789352	2008/9	0.05899
ID1	52.50006944	2008/9	0.05640
ID1	52.54190972	2008/9	0.06335
ID1	52.5833912	2008/9	0.08699
ID1	52.62506944	2008/9	0.07735
ID1	52.66665509	2008/9	0.08035
ID1	52.70815972	2008/9	0.08244
ID1	52.75054398	2008/9	0.07480
ID1	52.79172454	2008/9	0.07311
ID1	52.83340278	2008/9	0.07429
ID1	52.87508102	2008/9	0.07036
ID1	52.91680556	2008/9	0.05463
ID1	52.95840278	2008/9	0.05475
ID1	52.99969907	2008/9	0.05611
ID1	53.04141204	2008/9	0.05763
ID1	53.08333333	2008/9	0.05663
ID1	53.12480324	2008/9	0.05396
ID1	53.16646991	2008/9	0.06091
ID1	53.20832176	2008/9	0.06150
ID1	53.25005787	2008/9	0.06009
ID1	53.2915625	2008/9	0.05371
ID1	53.33366898	2008/9	0.05723
ID1	53.37498843	2008/9	0.05979
ID1	53.41665509	2008/9	0.05999
ID1	53.45800926	2008/9	0.05162
ID1	53.50054398	2008/9	0.05392
ID1	53.54159722	2008/9	0.06062
ID1	53.58289352	2008/9	0.06174
ID1	53.62494213	2008/9	0.05936
ID1	53.66666667	2008/9	0.17132
ID1	53.70837963	2008/9	0.25986
ID1	53.75069444	2008/9	0.23966
ID1	53.79134259	2008/9	0.26220
ID1	53.83333333	2008/9	0.23044
ID1	53.87493056	2008/9	0.19399
ID1	53.91673611	2008/9	0.18649
ID1	53.95825231	2008/9	0.14221
ID1	53.99959491	2008/9	0.14179
ID1	54.04185185	2008/9	0.14561
ID1	54.08324074	2008/9	0.14482
ID1	54.12505787	2008/9	0.15104
ID1	54.16631944	2008/9	0.15644
ID1	54.20840278	2008/9	0.20321
ID1	54.25005787	2008/9	0.20210
ID1	54.29179398	2008/9	0.20654
ID1	54.33305556	2008/9	0.20762
ID1	54.37471065	2008/9	0.26786
ID1	54.41679398	2008/9	0.31057
ID1	54.45809028	2008/9	0.30554
ID1	54.50006944	2008/9	0.31711
ID1	54.54202546	2008/9	0.48375
ID1	54.58325231	2008/9	0.49232
ID1	54.62457176	2008/9	0.48577
ID1	54.6666088	2008/9	0.50413
ID1	54.7087037	2008/9	0.56337
ID1	54.75040509	2008/9	0.67983
ID1	54.79177083	2008/9	0.68603
ID1	54.83344907	2008/9	0.70283
ID1	54.8753588	2008/9	0.68352
ID1	54.91708333	2008/9	0.88144
ID1	54.95841435	2008/9	1.16947
ID1	55.00032407	2008/9	1.04137
ID1	55.04165509	2008/9	1.04218
ID1	55.08328704	2008/9	1.04029
ID1	55.12484954	2008/9	1.03483
ID1	55.16666667	2008/9	0.93761
ID1	55.20798611	2008/9	0.89363
ID1	55.24988426	2008/9	0.88462
ID1	55.2918287	2008/9	0.89998
ID1	55.3333912	2008/9	0.89547
ID1	55.37496528	2008/9	0.90593
ID1	55.41665509	2008/9	0.91291
ID1	55.45832176	2008/9	0.90809
ID1	55.50001157	2008/9	0.92163
ID1	55.54228009	2008/9	0.57343
ID1	55.58288194	2008/9	0.52934
ID1	55.62493056	2008/9	0.50761
ID1	55.66659722	2008/9	0.52020
ID1	55.70837963	2008/9	0.50516
ID1	55.75040509	2008/9	0.49567
ID1	55.79324074	2008/9	0.46821
ID1	55.83333333	2008/9	0.49266
ID1	55.87505787	2008/9	0.49853
ID1	55.91623843	2008/9	0.52383
ID1	55.95873843	2008/9	0.50360
ID1	56	2008/9	0.49921
ID1	56.04140046	2008/9	0.28373
ID1	56.08332176	2008/9	0.08055
ID1	56.12486111	2008/9	0.05884
ID1	56.16674769	2008/9	0.21603
ID1	56.20813657	2008/9	0.21814
ID1	56.25	2008/9	0.21923
ID1	56.29206019	2008/9	0.21896
ID1	56.3334838	2008/9	0.21942
ID1	56.37491898	2008/9	0.21747
ID1	56.41635417	2008/9	0.24822
ID1	56.45832176	2008/9	0.24827
ID1	56.49998843	2008/9	0.25014
ID1	56.54232639	2008/9	0.24503
ID1	56.58303241	2008/9	0.24255
ID1	56.62501157	2008/9	0.32584
ID1	56.66633102	2008/9	0.34596
ID1	56.70834491	2008/9	0.31950
ID1	56.74991898	2008/9	0.29185
ID1	56.79184028	2008/9	0.37645
ID1	56.83369213	2008/9	0.51100
ID1	56.87501157	2008/9	0.51067
ID1	56.91685185	2008/9	0.53000
ID1	56.95825231	2008/9	0.52079
ID1	56.99971065	2008/9	0.52893
ID1	57.04158565	2008/9	0.54282
ID1	57.08324074	2008/9	0.54321
ID1	57.12498843	2008/9	0.34364
ID1	57.16649306	2008/9	0.35974
ID1	57.20814815	2008/9	0.34312
ID1	57.24972222	2008/9	0.34629
ID1	57.29189815	2008/9	0.34406
ID1	57.33324074	2008/9	0.34768
ID1	57.37559028	2008/9	0.31770
ID1	57.41666667	2008/9	0.24263
ID1	57.45805556	2008/9	0.22193
ID1	57.50034722	2008/9	0.23154
ID1	57.54171296	2008/9	0.23827
ID1	57.58327546	2008/9	0.24027
ID1	57.62550926	2008/9	0.27213
ID1	57.66640046	2008/9	0.29270
ID1	57.70836806	2008/9	0.29673
ID1	57.7503125	2008/9	0.29939
ID1	57.79159722	2008/9	0.27356
ID1	57.83318287	2008/9	0.27259
ID1	57.87491898	2008/9	0.26481
ID1	57.91666667	2008/9	0.26497
ID1	57.95840278	2008/9	0.26855
ID1	58.00043981	2008/9	0.25960
ID1	58.04180556	2008/9	0.29029
ID1	58.08333333	2008/9	0.28813
ID1	58.125	2008/9	0.28999
ID1	58.16628472	2008/9	0.28998
ID1	58.2083912	2008/9	0.26938
ID1	58.25034722	2008/9	0.26520
ID1	58.29158565	2008/9	0.26706
ID1	58.33342593	2008/9	0.25812
ID1	58.37537037	2008/9	0.21929
ID1	58.41659722	2008/9	0.19350
ID1	58.45840278	2008/9	0.19696
ID1	58.5002662	2008/9	0.18897
ID1	58.54165509	2008/9	0.13816
ID1	58.58313657	2008/9	0.12255
ID1	58.6250463	2008/9	0.12083
ID1	58.66665509	2008/9	0.12624
ID1	58.70833333	2008/9	0.11299
ID1	58.75013889	2008/9	0.11245
ID1	58.79172454	2008/9	0.06690
ID1	58.8333912	2008/9	0.04139
ID1	58.87498843	2008/9	0.04349
ID1	58.91652778	2008/9	0.04192
ID1	58.95832176	2008/9	0.04091
ID1	58.99993056	2008/9	0.02842
ID1	59.04159722	2008/9	0.03403
ID1	59.08325231	2008/9	0.03403
ID1	59.12491898	2008/9	0.03263
ID1	59.16658565	2008/9	0.03366
ID1	59.20826389	2008/9	0.06695
ID1	59.2500463	2008/9	0.06996
ID1	59.29162037	2008/9	0.06619
ID1	59.3334838	2008/9	0.06557
ID1	59.3752662	2008/9	0.06417
ID1	59.41659722	2008/9	0.07661
ID1	59.45893519	2008/9	0.07529
ID1	59.50016204	2008/9	0.07745
ID1	59.54178241	2008/9	0.07561
ID1	59.58332176	2008/9	0.07469
ID1	59.62479167	2008/9	0.08193
ID1	59.66673611	2008/9	0.07730
ID1	59.70887731	2008/9	0.05626
ID1	59.75005787	2008/9	0.12415
ID1	59.79200231	2008/9	0.14314
ID1	59.8333912	2008/9	0.14680
ID1	59.87505787	2008/9	0.14133
ID1	59.91690972	2008/9	0.14763
ID1	59.95850694	2008/9	0.17356
ID1	60.00040509	2008/9	0.13001
ID1	60.04166667	2008/9	0.13044
ID1	60.08332176	2008/9	0.12786
ID1	60.125	2008/9	0.16091
ID1	60.16631944	2008/9	0.18088
ID1	60.20804398	2008/9	0.23963
ID1	60.24998843	2008/9	0.23402
ID1	60.29172454	2008/9	0.23594
ID1	60.33402778	2008/9	0.25928
ID1	60.375	2008/9	0.25711
ID1	60.416875	2008/9	0.25490
ID1	60.45827546	2008/9	0.25844
ID1	60.49991898	2008/9	0.24425
ID1	60.54140046	2008/9	0.25126
ID1	60.58305556	2008/9	0.20300
ID1	60.62472222	2008/9	0.22460
ID1	60.66652778	2008/9	0.23369
ID1	60.70825231	2008/9	0.24237
ID1	60.74993056	2008/9	0.23817
ID1	60.79162037	2008/9	0.23185
ID1	60.83409722	2008/9	0.44120
ID1	60.87508102	2008/9	0.72245
ID1	60.91673611	2008/9	0.94948
ID1	60.95832176	2008/9	0.94385
ID1	60.99975694	2008/9	0.92999
ID1	61.04174769	2008/9	0.92768
ID1	61.08314815	2008/9	0.96174
ID1	61.12494213	2008/9	1.13434
ID1	61.16659722	2008/9	1.12317
ID1	61.20846065	2008/9	1.11461
ID1	61.25040509	2008/9	1.17370
ID1	61.29158565	2008/9	1.19780
ID1	61.33390046	2008/9	1.67567
ID1	61.37560185	2008/9	1.97515
ID1	61.41658565	2008/9	1.90828
ID1	61.4583912	2008/9	1.90278
ID1	61.5003125	2008/9	2.09245
ID1	61.54159722	2008/9	2.08413
ID1	61.58310185	2008/9	2.10269
ID1	61.62508102	2008/9	2.34663
ID1	61.66659722	2008/9	2.26133
ID1	61.70837963	2008/9	2.65868
ID1	61.75068287	2008/9	3.53740
ID1	61.79206019	2008/9	3.41166
ID1	61.83341435	2008/9	3.40323
ID1	61.8753588	2008/9	3.36317
ID1	61.91671296	2008/9	3.00806
ID1	61.95825231	2008/9	2.98625
ID1	61.99991898	2008/9	2.99107
ID1	62.04165509	2008/9	3.01675
ID1	62.08325231	2008/9	3.01616
ID1	62.12461806	2008/9	2.78940
ID1	62.16659722	2008/9	3.50772
ID1	62.2083912	2008/9	3.44445
ID1	62.24993056	2008/9	3.42758
ID1	62.29166667	2008/9	3.44045
ID1	62.33327546	2008/9	3.45864
ID1	62.37554398	2008/9	2.92355
ID1	62.41694444	2008/9	3.28654
ID1	62.45828704	2008/9	3.40480
ID1	62.49993056	2008/9	3.41546
ID1	62.54159722	2008/9	4.01366
ID1	62.58304398	2008/9	4.24730
ID1	62.62505787	2008/9	4.20470
ID1	62.66636574	2008/9	4.16663
ID1	62.70905093	2008/9	4.14532
ID1	62.75005787	2008/9	3.99749
ID1	62.79166667	2008/9	4.01239
ID1	62.83334491	2008/9	4.07557
ID1	62.87471065	2008/9	3.99665
ID1	62.91665509	2008/9	4.28042
ID1	62.95810185	2008/9	4.27051
ID1	62.99961806	2008/9	4.20063
ID1	63.04193287	2008/9	4.62685
ID1	63.08332176	2008/9	4.60626
ID1	63.125	2008/9	5.43545
ID1	63.16640046	2008/9	5.45015
ID1	63.20841435	2008/9	5.44314
ID1	63.25012731	2008/9	5.43074
ID1	63.29143519	2008/9	5.16103
ID1	63.33359954	2008/9	4.86972
ID1	63.37505787	2008/9	5.55174
ID1	63.41680556	2008/9	7.14755
ID1	63.45871528	2008/9	13.51276
ID1	63.49993056	2008/9	13.13790
ID1	63.54165509	2008/9	13.15896
ID1	63.58309028	2008/9	13.22959
ID1	63.62467593	2008/9	13.15905
ID1	63.66665509	2008/9	13.12618
ID1	63.70822917	2008/9	12.95577
ID1	63.75005787	2008/9	12.93390
ID1	63.79146991	2008/9	12.93678
ID1	63.83355324	2008/9	12.86981
ID1	63.87491898	2008/9	12.06328
ID1	63.91631944	2008/9	12.12504
ID1	63.95833333	2008/9	12.20366
ID1	63.99952546	2008/9	12.21421
ID1	64.0416088	2008/9	12.21184
ID1	64.08480324	2008/9	11.75384
ID1	64.12568287	2008/9	13.34956
ID1	64.16625	2008/9	13.71312
ID1	64.208125	2008/9	13.70642
ID1	64.25006944	2008/9	13.69427
ID1	64.29153935	2008/9	13.73209
ID1	64.37501157	2008/9	13.02534
ID1	64.41655093	2008/9	13.75875
ID1	64.45871528	2008/9	13.63198
ID1	64.50005787	2008/9	13.73479
ID1	64.54158565	2008/9	13.74020
ID1	64.58293981	2008/9	13.09911
ID1	64.66770833	2008/9	11.12013
ID1	64.70799769	2008/9	11.15256
ID1	64.74998843	2008/9	11.15977
ID1	64.79153935	2008/9	11.16456
ID1	64.83366898	2008/9	10.31286
ID1	64.87465278	2008/9	8.52501
ID1	64.91658565	2008/9	8.40629
ID1	64.95791667	2008/9	8.38206
ID1	65.00105324	2008/9	6.07336
ID1	65.0416088	2008/9	4.58428
ID1	65.08340278	2008/9	4.57078
ID1	65.1250463	2008/9	4.61010
ID1	65.16673611	2008/9	4.13282
ID1	65.20818287	2008/9	3.93632
ID1	65.24993056	2008/9	3.96653
ID1	65.29133102	2008/9	3.81280
ID1	65.33384259	2008/9	3.36601
ID1	65.37568287	2008/9	2.55541
ID1	65.41673611	2008/9	2.53046
ID1	65.45850694	2008/9	1.52634
ID1	65.50033565	2008/9	1.51917
ID1	65.5416088	2008/9	1.69388
ID1	65.58326389	2008/9	1.88452
ID1	65.62493056	2008/9	1.87327
ID1	65.6665162	2008/9	1.89706
ID1	65.70847222	2008/9	1.87120
ID1	65.74991898	2008/9	1.88453
ID1	65.79164352	2008/9	2.28204
ID1	65.83409722	2008/9	2.68759
ID1	65.87488426	2008/9	2.98428
ID1	65.91673611	2008/9	2.99788
ID1	65.95814815	2008/9	2.98408
ID1	65.99989583	2008/9	2.99030
ID1	66.04165509	2008/9	2.99481
ID1	66.08315972	2008/9	3.02914
ID1	66.12471065	2008/9	2.50388
ID1	66.16631944	2008/9	2.49763
ID1	66.20806713	2008/9	2.48974
ID1	66.25	2008/9	2.47975
ID1	66.29228009	2008/9	2.22316
ID1	66.33332176	2008/9	2.03445
ID1	66.3746412	2008/9	2.05696
ID1	66.41650463	2008/9	2.30509
ID1	66.45858796	2008/9	1.82922
ID1	66.49998843	2008/9	1.84048
ID1	66.5416088	2008/9	1.56633
ID1	66.58347222	2008/9	1.31289
ID1	66.62493056	2008/9	1.39722
ID1	66.66671296	2008/9	1.39515
ID1	66.70881944	2008/9	1.41655
ID1	66.75039352	2008/9	1.50973
ID1	66.79237269	2008/9	1.69878
ID1	66.91777778	2008/9	5.68285
ID1	66.95825231	2008/9	5.30280
ID1	66.99976852	2008/9	5.33350
ID1	67.04173611	2008/9	5.33144
ID1	67.08297454	2008/9	5.36387
ID1	67.1249537	2008/9	5.34626
ID1	67.16658565	2008/9	5.32897
ID1	67.20826389	2008/9	4.73468
ID1	67.24972222	2008/9	4.67573
ID1	67.29173611	2008/9	4.70144
ID1	67.33358796	2008/9	4.62937
ID1	67.37491898	2008/9	4.76619
ID1	67.41658565	2008/9	4.76302
ID1	67.45854167	2008/9	6.11874
ID1	67.50068287	2008/9	12.99394
ID1	67.54145833	2008/9	11.89397
ID1	67.58361111	2008/9	11.36295
ID1	67.62465278	2008/9	11.42193
ID1	67.66673611	2008/9	11.38567
ID1	67.74998843	2008/9	9.59984
ID1	67.79168981	2008/9	9.61770
ID1	67.83364583	2008/9	9.57583
ID1	67.87657407	2008/9	5.09367
ID1	67.9583912	2008/9	3.62791
ID1	68.00030093	2008/9	3.61755
ID1	68.04165509	2008/9	3.61420
ID1	68.08354167	2008/9	3.60085
ID1	68.1252662	2008/9	3.72690
ID1	68.16674769	2008/9	4.45980
ID1	68.2080787	2008/9	4.45161
ID1	68.24998843	2008/9	4.47383
ID1	68.29159722	2008/9	4.48835
ID1	68.33340278	2008/9	4.45625
ID1	68.37461806	2008/9	4.21439
ID1	68.41673611	2008/9	3.86026
ID1	68.45828704	2008/9	3.89673
ID1	68.49991898	2008/9	3.85130
ID1	68.54142361	2008/9	3.84969
ID1	68.58325231	2008/9	3.80372
ID1	68.62475694	2008/9	3.80796
ID1	68.66658565	2008/9	3.82047
ID1	68.70865741	2008/9	3.17614
ID1	68.75086806	2008/9	5.19801
ID1	68.79166667	2008/9	8.83417
ID1	68.83305556	2008/9	8.63941
ID1	68.87493056	2008/9	8.63226
ID1	68.91637731	2008/9	8.55282
ID1	68.95806713	2008/9	5.58931
ID1	68.99971065	2008/9	6.38808
ID1	69.0837037	2008/9	23.41370
ID1	69.12453704	2008/9	28.93573
ID1	69.16658565	2008/9	31.75904
ID1	69.20800926	2008/9	31.77577
ID1	69.25	2008/9	31.84228
ID1	69.29155093	2008/9	31.84919
ID1	69.33332176	2008/9	31.78367
ID1	69.37596065	2008/9	38.89539
ID1	69.41648148	2008/9	39.19938
ID1	69.45827546	2008/9	39.25397
ID1	69.49986111	2008/9	39.23227
ID1	69.54135417	2008/9	41.06809
ID1	69.58333333	2008/9	40.68225
ID1	69.62585648	2008/9	40.56724
ID1	69.66658565	2008/9	40.68444
ID1	69.70854167	2008/9	40.50700
ID1	69.75005787	2008/9	40.74773
ID1	69.87508102	2008/9	68.19613
ID1	69.91653935	2008/9	68.44451
ID1	69.95820602	2008/9	68.47734
ID1	69.99991898	2008/9	68.49446
ID1	70.04141204	2008/9	68.49181
ID1	70.12498843	2008/9	67.92205
ID1	70.16640046	2008/9	67.88926
ID1	70.20826389	2008/9	67.90184
ID1	70.24994213	2008/9	67.82198
ID1	70.33403935	2008/9	68.75087
ID1	70.37486111	2008/9	72.27202
ID1	70.41658565	2008/9	72.35430
ID1	70.45825231	2008/9	72.25224
ID1	70.49993056	2008/9	74.45273
ID1	70.54163194	2008/9	74.36500
ID1	70.583125	2008/9	74.39452
ID1	70.70873843	2008/9	104.35074
ID1	70.74991898	2008/9	104.32146
ID1	70.79158565	2008/9	104.20109
ID1	70.83354167	2008/9	119.42416
ID1	70.87518519	2008/9	126.15519
ID1	70.91666667	2008/9	126.19626
ID1	70.95806713	2008/9	126.16631
ID1	71.00005787	2008/9	126.12824
ID1	71.04204861	2008/9	128.05667
ID1	71.08326389	2008/9	133.70485
ID1	71.12505787	2008/9	133.83186
ID1	71.16658565	2008/9	133.54413
ID1	71.20827546	2008/9	133.85437
ID1	71.25002315	2008/9	142.42216
ID1	71.29166667	2008/9	144.70837
ID1	71.33349537	2008/9	144.65276
ID1	71.37483796	2008/9	144.74955
ID1	71.41665509	2008/9	144.54700
ID1	71.50105324	2008/9	154.98083
ID1	71.58482639	2008/9	242.73446
ID1	71.62501157	2008/9	240.91093
ID1	71.66633102	2008/9	241.12673
ID1	71.70868056	2008/9	240.95563
ID1	71.75	2008/9	241.10375
ID1	71.79194444	2008/9	244.77190
ID1	71.83369213	2008/9	249.84884
ID1	71.87601852	2008/9	250.14481
ID1	71.91672454	2008/9	250.73473
ID1	71.95827546	2008/9	251.31712
ID1	72.00005787	2008/9	251.19557
ID1	72.04158565	2008/9	251.03245
ID1	72.08337963	2008/9	251.03245
ID1	72.12460648	2008/9	253.20617
ID1	72.16673611	2008/9	255.80693
ID1	72.20940972	2008/9	255.59619
ID1	72.24998843	2008/9	255.83713
ID1	72.29215278	2008/9	255.69971
ID1	72.33373843	2008/9	255.89238
ID1	72.37537037	2008/9	256.13797
ID1	72.41643519	2008/9	258.61375
ID1	72.4583912	2008/9	258.76172
ID1	72.50048611	2008/9	259.79644
ID1	72.54158565	2008/9	260.38645
ID1	72.58288194	2008/9	260.44891
ID1	72.66673611	2008/9	260.16581
ID1	72.7083912	2008/9	260.23346
ID1	72.74998843	2008/9	260.04539
ID1	72.79180556	2008/9	256.30447
ID1	72.8337037	2008/9	257.40813
ID1	72.87491898	2008/9	267.49286
ID1	72.91659722	2008/9	267.41217
ID1	72.95802083	2008/9	267.39781
ID1	73.00042824	2008/9	268.50012
ID1	73.04166667	2008/9	268.97422
ID1	73.08310185	2008/9	268.74478
ID1	73.12643519	2008/9	268.87739
ID1	73.16659722	2008/9	267.94063
ID1	73.20820602	2008/9	267.93193
ID1	73.25025463	2008/9	267.04679
ID1	73.29206019	2008/9	266.21300
ID1	73.33373843	2008/9	265.86159
ID1	73.37552083	2008/9	267.49539
ID1	73.41831019	2008/9	270.47891
ID1	73.45840278	2008/9	268.84891
ID1	73.49984954	2008/9	268.94816
ID1	73.54163194	2008/9	268.73272
ID1	73.58380787	2008/9	268.47211
ID1	73.625	2008/9	267.99221
ID1	73.66653935	2008/9	267.74192
ID1	73.70862269	2008/9	269.67328
ID1	73.74998843	2008/9	273.60624
ID1	73.79185185	2008/9	278.93766
ID1	73.83340278	2008/9	288.16433
ID1	73.87498843	2008/9	289.94298
ID1	73.91636574	2008/9	289.87883
ID1	73.95826389	2008/9	291.83409
ID1	74.00006944	2008/9	294.25995
ID1	74.04172454	2008/9	295.23113
ID1	74.08313657	2008/9	295.68429
ID1	74.12482639	2008/9	295.61152
ID1	74.16640046	2008/9	295.49500
ID1	74.20822917	2008/9	294.47038
ID1	74.25005787	2008/9	296.50058
ID1	74.29125	2008/9	295.10048
ID1	74.33340278	2008/9	298.36166
ID1	74.37533565	2008/9	310.06262
ID1	74.41680556	2008/9	310.08525
ID1	74.4583912	2008/9	310.31068
ID1	74.50015046	2008/9	319.33767
ID1	74.62506944	2008/9	330.32663
ID1	74.66805556	2008/9	330.39151
ID1	74.70826389	2008/9	330.25662
ID1	74.74998843	2008/9	330.14431
ID1	74.83478009	2008/9	339.42457
ID1	74.87505787	2008/9	341.39741
ID1	74.91702546	2008/9	341.45245
ID1	74.95840278	2008/9	341.07333
ID1	75.00100694	2008/9	342.32211
ID1	75.04138889	2008/9	343.10075
ID1	75.08475694	2008/9	344.37844
ID1	75.12506944	2008/9	345.06358
ID1	75.16672454	2008/9	345.10584
ID1	75.2083912	2008/9	345.16526
ID1	75.25150463	2008/9	345.06808
ID1	75.29173611	2008/9	347.10694
ID1	75.33366898	2008/9	347.48426
ID1	75.37635417	2008/9	348.57118
ID1	75.45840278	2008/9	350.57521
ID1	75.50001157	2008/9	350.64487
ID1	75.54165509	2008/9	350.28609
ID1	75.58407407	2008/9	374.90261
ID1	75.62478009	2008/9	389.12987
ID1	75.66667824	2008/9	393.91363
ID1	75.70880787	2008/9	394.03437
ID1	75.75028935	2008/9	397.76226
ID1	75.79313657	2008/9	404.08228
ID1	75.83333333	2008/9	404.39252
ID1	75.87458333	2008/9	405.32619
ID1	75.91693287	2008/9	412.89297
ID1	75.95813657	2008/9	413.35167
ID1	76.00001157	2008/9	413.31235
ID1	76.04152778	2008/9	412.90259
ID1	76.08331019	2008/9	414.84112
ID1	76.12582176	2008/9	381.25536
ID1	76.16805556	2008/9	413.96424
ID1	76.20832176	2008/9	413.95805
ID1	76.24998843	2008/9	413.54940
ID1	76.29174769	2008/9	413.42052
ID1	76.37498843	2008/9	408.50704
ID1	76.41652778	2008/9	408.67296
ID1	76.45980324	2008/9	410.04496
ID1	76.49993056	2008/9	406.74622
ID1	76.54123843	2008/9	406.31908
ID1	76.66665509	2008/9	404.61529
ID1	76.70825231	2008/9	404.75512
ID1	76.75081019	2008/9	406.87984
ID1	76.83325231	2008/9	411.74661
ID1	76.87554398	2008/9	412.99578
ID1	76.91666667	2008/9	415.00942
ID1	76.9578125	2008/9	414.96316
ID1	76.99988426	2008/9	415.21033
ID1	77.041875	2008/9	413.04021
ID1	77.08388889	2008/9	411.13075
ID1	77.12450231	2008/9	410.21944
ID1	77.16666667	2008/9	411.23517
ID1	77.20825231	2008/9	410.45614
ID1	77.25072917	2008/9	403.46188
ID1	77.29186343	2008/9	398.32674
ID1	77.33341435	2008/9	397.28379
ID1	77.37491898	2008/9	397.16226
ID1	77.49991898	2008/9	397.72116
ID1	77.54146991	2008/9	397.83601
ID1	77.58334491	2008/9	401.42250
ID1	77.62493056	2008/9	401.90333
ID1	77.6668287	2008/9	400.37321
ID1	77.70825231	2008/9	400.16804
ID1	77.74980324	2008/9	402.10657
ID1	77.79194444	2008/9	405.76703
ID1	77.83300926	2008/9	405.55867
ID1	77.87476852	2008/9	407.69426
ID1	77.91828704	2008/9	412.41525
ID1	77.95832176	2008/9	414.79856
ID1	77.99961806	2008/9	414.76732
ID1	78.04152778	2008/9	414.68138
ID1	78.08340278	2008/9	415.34106
ID1	78.12505787	2008/9	419.39389
ID1	78.16672454	2008/9	417.96075
ID1	78.20831019	2008/9	417.94059
ID1	78.25006944	2008/9	417.91236
ID1	78.29170139	2008/9	422.26177
ID1	78.33332176	2008/9	415.16797
ID1	78.37484954	2008/9	415.03319
ID1	78.41665509	2008/9	415.22496
ID1	78.45796296	2008/9	411.53415
ID1	78.49994213	2008/9	411.15136
ID1	78.54138889	2008/9	404.94168
ID1	78.58321759	2008/9	404.85543
ID1	78.62484954	2008/9	405.14035
ID1	78.66688657	2008/9	404.35076
ID1	78.70826389	2008/9	401.85296
ID1	78.74972222	2008/9	401.33211
ID1	78.79311343	2008/9	400.50708
ID1	78.83357639	2008/9	410.01100
ID1	78.875	2008/9	411.66624
ID1	78.91623843	2008/9	411.62939
ID1	78.95840278	2008/9	413.12050
ID1	79	2008/9	411.91385
ID1	79.04145833	2008/9	411.83646
ID1	79.08328704	2008/9	411.60611
ID1	79.12512731	2008/9	412.03512
ID1	79.16658565	2008/9	409.71272
ID1	79.20833333	2008/9	403.43196
ID1	79.25006944	2008/9	403.45038
ID1	79.29127315	2008/9	403.13092
ID1	79.4177662	2008/9	394.29581
ID1	79.45825231	2008/9	394.18796
ID1	79.49986111	2008/9	391.52197
ID1	79.54211806	2008/9	382.40613
ID1	79.58328704	2008/9	379.26946
ID1	79.62481481	2008/9	364.16871
ID1	79.66724537	2008/9	364.51083
ID1	79.70832176	2008/9	364.50121
ID1	79.74993056	2008/9	364.41008
ID1	79.79261574	2008/9	358.66649
ID1	79.83315972	2008/9	349.79476
ID1	79.87491898	2008/9	349.36785
ID1	79.91659722	2008/9	349.72760
ID1	79.95832176	2008/9	349.57791
ID1	80.00002315	2008/9	349.46042
ID1	80.04159722	2008/9	349.67922
ID1	80.08320602	2008/9	349.60791
ID1	80.1256713	2008/9	350.12774
ID1	80.16673611	2008/9	350.64860
ID1	80.20859954	2008/9	352.87714
ID1	80.24971065	2008/9	357.03538
ID1	80.29159722	2008/9	359.22694
ID1	80.33320602	2008/9	359.38031
ID1	80.37546296	2008/9	360.06146
ID1	80.41694444	2008/9	361.76479
ID1	80.45825231	2008/9	362.45898
ID1	80.49952546	2008/9	362.49779
ID1	80.54269676	2008/9	368.59409
ID1	80.58349537	2008/9	381.68402
ID1	80.625	2008/9	384.45794
ID1	80.66638889	2008/9	384.50427
ID1	80.7083912	2008/9	384.78068
ID1	80.75	2008/9	384.57375
ID1	80.79118056	2008/9	386.54666
ID1	80.83325231	2008/9	389.13191
ID1	80.87484954	2008/9	397.22668
ID1	80.91677083	2008/9	403.00158
ID1	80.95804398	2008/9	408.64322
ID1	80.9997338	2008/9	408.43499
ID1	81.04207176	2008/9	410.59771
ID1	81.08287037	2008/9	410.46846
ID1	81.12491898	2008/9	410.64015
ID1	81.16628472	2008/9	412.38563
ID1	81.20896991	2008/9	408.85116
ID1	81.2503125	2008/9	408.26006
ID1	81.29145833	2008/9	407.78521
ID1	81.33333333	2008/9	408.27246
ID1	81.3747338	2008/9	408.33639
ID1	81.41655093	2008/9	404.55521
ID1	81.45815972	2008/9	409.07717
ID1	81.49972222	2008/9	409.70471
ID1	81.54152778	2008/9	409.40542
ID1	81.58290509	2008/9	410.01044
ID1	81.62498843	2008/9	411.99982
ID1	81.66702546	2008/9	412.67876
ID1	81.70832176	2008/9	414.36001
ID1	81.74962963	2008/9	412.86388
ID1	81.79172454	2008/9	414.26300
ID1	81.83333333	2008/9	414.31287
ID1	81.87472222	2008/9	420.29320
ID1	81.91628472	2008/9	428.08749
ID1	81.95832176	2008/9	435.63649
ID1	81.99965278	2008/9	435.94805
ID1	82.04145833	2008/9	435.70655
ID1	82.084375	2008/9	438.22675
ID1	82.12483796	2008/9	441.90246
ID1	82.16659722	2008/9	438.04645
ID1	82.20825231	2008/9	438.04753
ID1	82.24991898	2008/9	437.85981
ID1	82.29159722	2008/9	438.03709
ID1	82.33336806	2008/9	438.00155
ID1	82.37496528	2008/9	433.56763
ID1	82.41665509	2008/9	430.70355
ID1	82.45820602	2008/9	430.79717
ID1	82.49960648	2008/9	429.19714
ID1	82.58333333	2008/9	426.08112
ID1	82.62466435	2008/9	425.90089
ID1	82.66740741	2008/9	424.80001
ID1	82.70924769	2008/9	421.77636
ID1	82.75005787	2008/9	418.21000
ID1	82.79146991	2008/9	418.21030
ID1	82.83335648	2008/9	415.94163
ID1	82.87547454	2008/9	416.25139
ID1	82.91659722	2008/9	416.59314
ID1	82.95827546	2008/9	416.06014
ID1	82.99998843	2008/9	415.68825
ID1	83.04146991	2008/9	415.55852
ID1	83.0833912	2008/9	415.84851
ID1	83.12458333	2008/9	414.05787
ID1	83.16659722	2008/9	414.40978
ID1	83.20840278	2008/9	415.06447
ID1	83.29173611	2008/9	428.39595
ID1	83.33326389	2008/9	428.45406
ID1	83.37493056	2008/9	428.75754
ID1	83.41700231	2008/9	428.71291
ID1	83.49981481	2008/9	429.80536
ID1	83.54138889	2008/9	429.77027
ID1	83.58326389	2008/9	429.99707
ID1	83.6246412	2008/9	433.65164
ID1	83.66637731	2008/9	434.37131
ID1	83.70806713	2008/9	434.38356
ID1	83.75040509	2008/9	444.48686
ID1	83.79130787	2008/9	454.23039
ID1	83.83408565	2008/9	457.22060
ID1	83.87480324	2008/9	451.72240
ID1	83.9172338	2008/9	447.20155
ID1	83.95799769	2008/9	444.00868
ID1	83.99998843	2008/9	444.00576
ID1	84.04146991	2008/9	443.83934
ID1	84.08349537	2008/9	449.59714
ID1	84.12508102	2008/9	463.31981
ID1	84.16672454	2008/9	462.87865
ID1	84.20856481	2008/9	463.02861
ID1	84.25115741	2008/9	471.89557
ID1	84.33334491	2008/9	480.58198
ID1	84.3747338	2008/9	480.79516
ID1	84.41659722	2008/9	480.84561
ID1	84.45793981	2008/9	481.00569
ID1	84.5	2008/9	480.10248
ID1	84.54121528	2008/9	480.09186
ID1	84.58322917	2008/9	480.11754
[truncated: 532,570 more rows]
