# Supplementary material for: Quantifying Migration Behaviour Using Net Squared Displacement Approach: Clarifications and Caveats
Source: PLoS One. 2016 Mar 3;11(3):e0149594. doi: 10.1371/journal.pone.0149594 (PMC4777320; doi:10.1371/journal.pone.0149594)
Supplement: S2 File — Zipped folder containing four data files. Each file contains a unique ID for the individuals, a timestamp (nDaysYr) and the NSD which are necessary to fit the models outlined in S1 File. The data files contain 1) Movement data for part one (classifying 489 trajectories), 2) Movement data for part two with 1 location per day, 3) Movement data for part two with high resolution and 4) Movement data for part two with mean resolution. All data files for Part Two contain 41 individuals as outlined in the methods. (ZIP) [file pone.0149594.s005.zip › Movement data - Part Two - Mean resolution.csv]

yrMooseID	nDaysYr	Season	NSDm
ID1	0	2008/9	0
ID1	1	2008/9	0.01569548
ID1	2	2008/9	0.058350537
ID1	3	2008/9	0.011113157
ID1	4	2008/9	0.032333111
ID1	5	2008/9	0.092247468
ID1	6	2008/9	0.174936381
ID1	7	2008/9	0.209143194
ID1	8	2008/9	0.125421404
ID1	9	2008/9	0.027701739
ID1	10	2008/9	0.037160728
ID1	11	2008/9	0.108815831
ID1	12	2008/9	0.197181417
ID1	13	2008/9	0.381580147
ID1	14	2008/9	0.433466233
ID1	15	2008/9	0.156184493
ID1	16	2008/9	0.056132067
ID1	17	2008/9	0.024150729
ID1	18	2008/9	0.024067074
ID1	19	2008/9	0.002476676
ID1	20	2008/9	0.027714887
ID1	21	2008/9	0.0028343
ID1	22	2008/9	0.128532528
ID1	23	2008/9	0.203663148
ID1	24	2008/9	0.374033922
ID1	25	2008/9	0.439994757
ID1	26	2008/9	0.916277289
ID1	27	2008/9	1.417937998
ID1	28	2008/9	1.171536934
ID1	29	2008/9	0.933927393
ID1	30	2008/9	0.46427315
ID1	31	2008/9	0.168656269
ID1	32	2008/9	0.088387262
ID1	33	2008/9	0.047260119
ID1	34	2008/9	0.07861474
ID1	35	2008/9	0.09640763
ID1	36	2008/9	0.198345949
ID1	37	2008/9	0.278729123
ID1	38	2008/9	0.175459749
ID1	39	2008/9	0.220368795
ID1	40	2008/9	0.094652953
ID1	41	2008/9	0.020581015
ID1	42	2008/9	0.03868563
ID1	43	2008/9	0.001254395
ID1	44	2008/9	0.00479866
ID1	45	2008/9	0.049770346
ID1	46	2008/9	0.082997759
ID1	47	2008/9	0.003225048
ID1	48	2008/9	0.224372209
ID1	49	2008/9	0.095314738
ID1	50	2008/9	0.032201231
ID1	51	2008/9	0.040025957
ID1	52	2008/9	0.066535038
ID1	53	2008/9	0.114828033
ID1	54	2008/9	0.399394701
ID1	55	2008/9	0.7219577
ID1	56	2008/9	0.259857317
ID1	57	2008/9	0.362473116
ID1	58	2008/9	0.199074906
ID1	59	2008/9	0.053170711
ID1	60	2008/9	0.231062779
ID1	61	2008/9	1.843875161
ID1	62	2008/9	3.465821285
ID1	63	2008/9	8.647894316
ID1	64	2008/9	11.45501551
ID1	65	2008/9	2.655619427
ID1	66	2008/9	1.61808902
ID1	67	2008/9	6.5493929
ID1	68	2008/9	4.745482111
ID1	69	2008/9	37.69049709
ID1	70	2008/9	85.19820643
ID1	71	2008/9	183.7937117
ID1	72	2008/9	258.7548596
ID1	73	2008/9	273.2049787
ID1	74	2008/9	314.3526954
ID1	75	2008/9	369.8623139
ID1	76	2008/9	410.5017079
ID1	77	2008/9	406.3252495
ID1	78	2008/9	412.6580948
ID1	79	2008/9	383.5891619
ID1	80	2008/9	371.5559283
ID1	81	2008/9	413.6358698
ID1	82	2008/9	430.0551485
ID1	83	2008/9	432.6411591
ID1	84	2008/9	471.1194034
ID1	85	2008/9	478.9176098
ID1	86	2008/9	488.2528954
ID1	87	2008/9	530.9771696
ID1	88	2008/9	661.3422052
ID1	89	2008/9	647.6805177
ID1	90	2008/9	611.1653261
ID1	91	2008/9	615.8074208
ID1	92	2008/9	603.8447194
ID1	93	2008/9	644.8291804
ID1	94	2008/9	674.9069773
ID1	95	2008/9	1121.858899
ID1	96	2008/9	1464.376352
ID1	97	2008/9	3702.09885
ID1	98	2008/9	10619.49414
ID1	99	2008/9	10591.03342
ID1	100	2008/9	10605.44292
ID1	101	2008/9	10625.95597
ID1	102	2008/9	10618.84457
ID1	103	2008/9	10610.00684
ID1	104	2008/9	10679.57207
ID1	105	2008/9	10796.32581
ID1	106	2008/9	10805.38563
ID1	107	2008/9	10810.34952
ID1	108	2008/9	10943.84849
ID1	109	2008/9	10966.25982
ID1	110	2008/9	10970.8519
ID1	111	2008/9	11043.28957
ID1	112	2008/9	12012.66138
ID1	113	2008/9	12344.58551
ID1	114	2008/9	12560.23223
ID1	115	2008/9	12781.27803
ID1	116	2008/9	12824.155
ID1	117	2008/9	12894.6564
ID1	118	2008/9	12908.65268
ID1	119	2008/9	12997.58735
ID1	120	2008/9	13440.37865
ID1	121	2008/9	13603.65443
ID1	122	2008/9	14131.62966
ID1	123	2008/9	14339.59045
ID1	124	2008/9	14456.59222
ID1	125	2008/9	14402.89036
ID1	126	2008/9	14979.98597
ID1	127	2008/9	15158.11438
ID1	128	2008/9	15154.72031
ID1	129	2008/9	15118.67311
ID1	130	2008/9	15196.16738
ID1	131	2008/9	15196.12281
ID1	132	2008/9	15239.77822
ID1	133	2008/9	15297.49183
ID1	134	2008/9	15331.86988
ID1	135	2008/9	15350.64829
ID1	136	2008/9	14726.35161
ID1	137	2008/9	14746.59656
ID1	138	2008/9	14783.19315
ID1	139	2008/9	14623.36721
ID1	140	2008/9	14065.20528
ID1	141	2008/9	13925.47072
ID1	142	2008/9	13935.53662
ID1	143	2008/9	13748.91707
ID1	144	2008/9	13752.6443
ID1	145	2008/9	13580.20747
ID1	146	2008/9	12771.51563
ID1	147	2008/9	13288.31067
ID1	148	2008/9	13365.17092
ID1	149	2008/9	14121.74054
ID1	150	2008/9	15607.07738
ID1	151	2008/9	15674.32168
ID1	152	2008/9	15622.08684
ID1	153	2008/9	15281.3975
ID1	154	2008/9	15346.05738
ID1	155	2008/9	15348.56782
ID1	156	2008/9	15169.0579
ID1	157	2008/9	15112.09756
ID1	158	2008/9	15012.48491
ID1	159	2008/9	15025.73273
ID1	160	2008/9	15058.1134
ID1	161	2008/9	15051.07573
ID1	162	2008/9	15006.0386
ID1	163	2008/9	14820.36487
ID1	164	2008/9	14750.98793
ID1	165	2008/9	14274.46444
ID1	166	2008/9	14297.31691
ID1	167	2008/9	14335.87539
ID1	168	2008/9	14356.46362
ID1	169	2008/9	14287.72397
ID1	170	2008/9	14172.54982
ID1	171	2008/9	14108.06834
ID1	172	2008/9	14077.29501
ID1	173	2008/9	14045.03928
ID1	174	2008/9	14051.93272
ID1	175	2008/9	14029.11823
ID1	176	2008/9	13981.69277
ID1	177	2008/9	14409.83873
ID1	178	2008/9	14743.93016
ID1	179	2008/9	15109.23856
ID1	180	2008/9	15117.76424
ID1	181	2008/9	15105.81974
ID1	182	2008/9	15075.0402
ID1	183	2008/9	14616.99238
ID1	184	2008/9	14422.93277
ID1	185	2008/9	14368.0072
ID1	186	2008/9	14085.24641
ID1	187	2008/9	12863.22253
ID1	188	2008/9	11460.06771
ID1	189	2008/9	11436.4462
ID1	190	2008/9	11316.15997
ID1	191	2008/9	11204.18586
ID1	192	2008/9	11253.62275
ID1	193	2008/9	11283.42571
ID1	194	2008/9	11268.11506
ID1	195	2008/9	11259.11932
ID1	196	2008/9	11165.98959
ID1	197	2008/9	11064.41535
ID1	198	2008/9	10499.43692
ID1	199	2008/9	10344.47542
ID1	200	2008/9	10310.3446
ID1	201	2008/9	10257.26544
ID1	202	2008/9	10209.69409
ID1	203	2008/9	10391.47558
ID1	204	2008/9	10431.04429
ID1	205	2008/9	10371.86105
ID1	206	2008/9	10349.95735
ID1	207	2008/9	10505.4653
ID1	208	2008/9	10627.03944
ID1	209	2008/9	10771.26886
ID1	210	2008/9	10836.30037
ID1	211	2008/9	11242.40511
ID1	212	2008/9	11416.11105
ID1	213	2008/9	11469.85719
ID1	214	2008/9	11422.88588
ID1	215	2008/9	11341.121
ID1	216	2008/9	11319.78976
ID1	217	2008/9	11259.51565
ID1	218	2008/9	11254.98379
ID1	219	2008/9	11175.87648
ID1	220	2008/9	11176.52817
ID1	221	2008/9	11136.2829
ID1	222	2008/9	11107.151
ID1	223	2008/9	11125.58312
ID1	224	2008/9	11172.83574
ID1	225	2008/9	11251.82765
ID1	226	2008/9	11141.69448
ID1	227	2008/9	10899.71984
ID1	228	2008/9	10789.39445
ID1	229	2008/9	10772.38807
ID1	230	2008/9	10836.57508
ID1	231	2008/9	10958.03772
ID1	232	2008/9	10935.45129
ID1	233	2008/9	10874.91392
ID1	234	2008/9	10842.86
ID1	235	2008/9	10835.89194
ID1	236	2008/9	10815.77359
ID1	237	2008/9	10842.70509
ID1	238	2008/9	10851.6332
ID1	239	2008/9	10855.6803
ID1	240	2008/9	10823.51295
ID1	241	2008/9	10846.93378
ID1	242	2008/9	10966.71959
ID1	243	2008/9	11035.03595
ID1	244	2008/9	11172.56717
ID1	245	2008/9	11382.73128
ID1	246	2008/9	11378.20101
ID1	247	2008/9	11340.73018
ID1	248	2008/9	11392.45802
ID1	249	2008/9	11483.09861
ID1	250	2008/9	11542.65439
ID1	251	2008/9	11542.57736
ID1	252	2008/9	11686.93732
ID1	253	2008/9	12224.18723
ID1	254	2008/9	12571.6072
ID1	255	2008/9	12609.26735
ID1	256	2008/9	12785.18065
ID1	257	2008/9	12924.16102
ID1	258	2008/9	13314.02803
ID1	259	2008/9	13361.97665
ID1	260	2008/9	13610.40477
ID1	261	2008/9	13688.51121
ID1	262	2008/9	13735.43024
ID1	263	2008/9	13879.33412
ID1	264	2008/9	14028.90645
ID1	265	2008/9	14017.38281
ID1	266	2008/9	13939.80968
ID1	267	2008/9	14003.8997
ID1	268	2008/9	14092.922
ID1	269	2008/9	14159.99767
ID1	270	2008/9	13658.57674
ID1	271	2008/9	13603.14303
ID1	272	2008/9	13613.62345
ID1	273	2008/9	13753.65841
ID1	274	2008/9	13820.78678
ID1	275	2008/9	13175.30138
ID1	276	2008/9	11550.24637
ID1	277	2008/9	10744.11556
ID1	278	2008/9	10375.30945
ID1	279	2008/9	10140.3633
ID1	280	2008/9	9909.731524
ID1	281	2008/9	9926.285994
ID1	282	2008/9	9897.976215
ID1	283	2008/9	9910.362084
ID1	284	2008/9	9865.956608
ID1	285	2008/9	9955.699238
ID1	286	2008/9	9953.379376
ID1	287	2008/9	9951.339056
ID1	288	2008/9	9974.054841
ID1	289	2008/9	9979.225075
ID1	290	2008/9	10008.57453
ID1	291	2008/9	10016.29205
ID1	292	2008/9	10045.71152
ID1	293	2008/9	10114.12713
ID1	294	2008/9	10140.18911
ID1	295	2008/9	10170.39123
ID1	296	2008/9	10166.83432
ID1	297	2008/9	10166.5448
ID1	298	2008/9	10214.11451
ID1	299	2008/9	10197.28162
ID1	300	2008/9	10213.61049
ID1	301	2008/9	10111.25953
ID1	302	2008/9	10071.52472
ID1	303	2008/9	9982.061203
ID1	304	2008/9	10014.36613
ID1	305	2008/9	9958.105686
ID1	306	2008/9	9855.501353
ID1	307	2008/9	9560.836324
ID1	308	2008/9	8080.415263
ID1	309	2008/9	7639.352515
ID1	310	2008/9	7136.847201
ID1	311	2008/9	6922.521327
ID1	312	2008/9	6599.915304
ID1	313	2008/9	6381.544082
ID1	314	2008/9	5836.718462
ID1	315	2008/9	5035.299477
ID1	316	2008/9	4883.05183
ID1	317	2008/9	4896.499667
ID1	318	2008/9	4908.807817
ID1	319	2008/9	4550.130392
ID1	320	2008/9	3952.500923
ID1	321	2008/9	3196.472208
ID1	322	2008/9	2827.108058
ID1	323	2008/9	2656.385483
ID1	324	2008/9	2597.075679
ID1	325	2008/9	2506.352786
ID1	326	2008/9	2106.759268
ID1	327	2008/9	1565.849757
ID1	328	2008/9	1416.175575
ID1	329	2008/9	1349.884074
ID1	330	2008/9	1153.965198
ID1	331	2008/9	927.7677186
ID1	332	2008/9	805.8172932
ID1	333	2008/9	669.4810403
ID1	334	2008/9	451.0253865
ID1	335	2008/9	398.1384757
ID1	336	2008/9	367.869316
ID1	337	2008/9	337.5321052
ID1	338	2008/9	321.5764807
ID1	339	2008/9	318.1439912
ID1	340	2008/9	238.0048986
ID1	341	2008/9	114.6809706
ID1	342	2008/9	91.2277737
ID1	343	2008/9	46.37097641
ID1	344	2008/9	28.68594936
ID1	345	2008/9	0.44319762
ID1	346	2008/9	0.11106655
ID1	347	2008/9	0.525597485
ID1	348	2008/9	3.770818103
ID1	349	2008/9	6.284512634
ID1	350	2008/9	9.972904739
ID1	351	2008/9	17.73430261
ID1	352	2008/9	21.7663325
ID1	353	2008/9	25.24976976
ID1	354	2008/9	25.10641117
ID1	355	2008/9	24.99142589
ID1	356	2008/9	22.87832392
ID1	357	2008/9	25.73359172
ID1	358	2008/9	44.7233452
ID1	359	2008/9	53.56482676
ID1	360	2008/9	56.24125401
ID1	361	2008/9	58.56297728
ID1	362	2008/9	63.97789661
ID1	363	2008/9	67.43628466
ID2	0	2008/9	0
ID2	1	2008/9	5.279675134
ID2	2	2008/9	4.887586374
ID2	3	2008/9	5.649388526
ID2	4	2008/9	4.968632871
ID2	5	2008/9	2.90367997
ID2	6	2008/9	2.790107553
ID2	7	2008/9	2.756134914
ID2	8	2008/9	3.682305327
ID2	9	2008/9	3.491091313
ID2	10	2008/9	3.048162145
ID2	11	2008/9	2.75989347
ID2	12	2008/9	2.814133802
ID2	13	2008/9	2.871081235
ID2	14	2008/9	2.75337711
ID2	15	2008/9	3.178545412
ID2	16	2008/9	3.432329739
ID2	17	2008/9	3.634796251
ID2	18	2008/9	3.408561662
ID2	19	2008/9	3.473378264
ID2	20	2008/9	2.84069961
ID2	21	2008/9	2.923477513
ID2	22	2008/9	2.944008664
ID2	23	2008/9	3.227629788
ID2	24	2008/9	3.689935365
ID2	25	2008/9	3.527924621
ID2	26	2008/9	4.200613
ID2	27	2008/9	3.782995415
ID2	28	2008/9	3.420165839
ID2	29	2008/9	2.939750763
ID2	30	2008/9	2.843627843
ID2	31	2008/9	3.205922079
ID2	32	2008/9	3.5686546
ID2	33	2008/9	3.13081233
ID2	34	2008/9	3.007796347
ID2	35	2008/9	2.826005935
ID2	36	2008/9	2.976184132
ID2	37	2008/9	4.248174775
ID2	38	2008/9	3.751020507
ID2	39	2008/9	4.375898651
ID2	40	2008/9	5.156266242
ID2	41	2008/9	5.416960906
ID2	42	2008/9	5.581977242
ID2	43	2008/9	5.349858077
ID2	44	2008/9	5.37567354
ID2	45	2008/9	5.323819029
ID2	46	2008/9	5.342826854
ID2	47	2008/9	5.387501003
ID2	48	2008/9	5.485850173
ID2	49	2008/9	4.855417266
ID2	50	2008/9	4.809361343
ID2	51	2008/9	4.489187778
ID2	52	2008/9	4.778104058
ID2	53	2008/9	4.049172892
ID2	54	2008/9	3.694365497
ID2	55	2008/9	3.891422695
ID2	56	2008/9	3.835394588
ID2	57	2008/9	3.589632974
ID2	58	2008/9	3.72736219
ID2	59	2008/9	4.576133789
ID2	60	2008/9	5.762565566
ID2	61	2008/9	8.735856858
ID2	62	2008/9	7.38900175
ID2	63	2008/9	6.764184719
ID2	64	2008/9	6.898612044
ID2	65	2008/9	6.679851811
ID2	66	2008/9	12.90785561
ID2	67	2008/9	17.40875462
ID2	68	2008/9	24.15457548
ID2	69	2008/9	16.5784438
ID2	70	2008/9	22.58264362
ID2	71	2008/9	18.54994334
ID2	72	2008/9	23.41867116
ID2	73	2008/9	19.55930073
ID2	74	2008/9	22.96418138
ID2	75	2008/9	20.30772368
ID2	76	2008/9	14.56981214
ID2	77	2008/9	19.78792293
ID2	78	2008/9	14.09379735
ID2	79	2008/9	13.64858957
ID2	80	2008/9	16.08736253
ID2	81	2008/9	21.67717252
ID2	82	2008/9	18.18978637
ID2	83	2008/9	14.77552344
ID2	84	2008/9	19.69285756
ID2	85	2008/9	20.47078338
ID2	86	2008/9	23.63207511
ID2	87	2008/9	24.75444339
ID2	88	2008/9	483.9424221
ID2	89	2008/9	945.5379323
ID2	90	2008/9	1259.287453
ID2	91	2008/9	1441.20864
ID2	92	2008/9	9156.000194
ID2	93	2008/9	9595.713805
ID2	94	2008/9	9617.235766
ID2	95	2008/9	9623.837561
ID2	96	2008/9	9626.737683
ID2	97	2008/9	9632.120124
ID2	98	2008/9	9618.949656
ID2	99	2008/9	9606.297546
ID2	100	2008/9	9600.32855
ID2	101	2008/9	9603.410225
ID2	102	2008/9	9607.319548
ID2	103	2008/9	9633.262767
ID2	104	2008/9	9668.671236
ID2	105	2008/9	9659.552859
ID2	106	2008/9	9669.946859
ID2	107	2008/9	9665.101724
ID2	108	2008/9	9667.497152
ID2	109	2008/9	10108.34377
ID2	110	2008/9	10186.47431
ID2	111	2008/9	10670.75988
ID2	112	2008/9	10735.63328
ID2	113	2008/9	10818.21503
ID2	114	2008/9	10935.78601
ID2	115	2008/9	11248.31541
ID2	116	2008/9	11395.18522
ID2	117	2008/9	11492.9555
ID2	118	2008/9	11504.54469
ID2	119	2008/9	11496.50466
ID2	120	2008/9	11554.57851
ID2	121	2008/9	11834.42493
ID2	122	2008/9	12287.27618
ID2	123	2008/9	13440.39775
ID2	124	2008/9	15042.64759
ID2	125	2008/9	16860.16273
ID2	126	2008/9	16775.67605
ID2	127	2008/9	16815.07091
ID2	128	2008/9	16862.44137
ID2	129	2008/9	16714.14767
ID2	130	2008/9	16557.66266
ID2	131	2008/9	16539.64052
ID2	132	2008/9	16655.16998
ID2	133	2008/9	16912.13486
ID2	134	2008/9	17035.65601
ID2	135	2008/9	17246.71998
ID2	136	2008/9	17375.73455
ID2	137	2008/9	17390.69987
ID2	138	2008/9	17364.15536
ID2	139	2008/9	17479.35067
ID2	140	2008/9	17615.42058
ID2	141	2008/9	17725.53277
ID2	142	2008/9	17556.06061
ID2	143	2008/9	17639.72536
ID2	144	2008/9	17641.69823
ID2	145	2008/9	17093.29441
ID2	146	2008/9	16970.25989
ID2	147	2008/9	17315.17251
ID2	148	2008/9	17552.84172
ID2	149	2008/9	17590.959
ID2	150	2008/9	17953.83871
ID2	151	2008/9	17947.74897
ID2	152	2008/9	17775.50207
ID2	153	2008/9	17099.44534
ID2	154	2008/9	16872.32492
ID2	155	2008/9	17080.71331
ID2	156	2008/9	16905.26411
ID2	157	2008/9	16783.75843
ID2	158	2008/9	16738.95865
ID2	159	2008/9	16996.96445
ID2	160	2008/9	16973.0409
ID2	161	2008/9	16702.10178
ID2	162	2008/9	16761.03567
ID2	163	2008/9	16726.10883
ID2	164	2008/9	16743.86453
ID2	165	2008/9	16875.6788
ID2	166	2008/9	16607.10484
ID2	167	2008/9	16515.11133
ID2	168	2008/9	16412.45672
ID2	169	2008/9	16359.46427
ID2	170	2008/9	16213.64114
ID2	171	2008/9	16238.77861
ID2	172	2008/9	16367.08003
ID2	173	2008/9	16348.46098
ID2	174	2008/9	16641.48199
ID2	175	2008/9	16757.78349
ID2	176	2008/9	16884.4065
ID2	177	2008/9	16789.63392
ID2	178	2008/9	16797.09063
ID2	179	2008/9	16846.00115
ID2	180	2008/9	16696.21635
ID2	181	2008/9	16664.0858
ID2	182	2008/9	16743.56184
ID2	183	2008/9	16676.11277
ID2	184	2008/9	16537.28039
ID2	185	2008/9	16359.6276
ID2	186	2008/9	15642.98021
ID2	187	2008/9	14794.5179
ID2	188	2008/9	14673.37219
ID2	189	2008/9	14894.08975
ID2	190	2008/9	15108.41246
ID2	191	2008/9	15216.65639
ID2	192	2008/9	15330.42013
ID2	193	2008/9	15470.5803
ID2	194	2008/9	15559.99152
ID2	195	2008/9	15582.64329
ID2	196	2008/9	15656.57233
ID2	197	2008/9	15699.07812
ID2	198	2008/9	15666.24265
ID2	199	2008/9	15916.47219
ID2	200	2008/9	16218.24988
ID2	201	2008/9	16271.62562
ID2	202	2008/9	16038.11396
ID2	203	2008/9	16045.27229
ID2	204	2008/9	16005.95944
ID2	205	2008/9	15919.07234
ID2	206	2008/9	16060.69364
ID2	207	2008/9	16253.86213
ID2	208	2008/9	16922.34236
ID2	209	2008/9	17110.49808
ID2	210	2008/9	17575.15969
ID2	211	2008/9	17941.17489
ID2	212	2008/9	18019.06972
ID2	213	2008/9	17970.5533
ID2	214	2008/9	17077.73241
ID2	215	2008/9	16413.52125
ID2	216	2008/9	16018.64252
ID2	217	2008/9	16022.00018
ID2	218	2008/9	16060.71198
ID2	219	2008/9	16037.56351
ID2	220	2008/9	16438.47689
ID2	221	2008/9	16611.06316
ID2	222	2008/9	16687.70547
ID2	223	2008/9	16787.50667
ID2	224	2008/9	17253.85332
ID2	225	2008/9	17777.30482
ID2	226	2008/9	17688.55873
ID2	227	2008/9	17520.16197
ID2	228	2008/9	17486.94095
ID2	229	2008/9	17381.25119
ID2	230	2008/9	17356.51066
ID2	231	2008/9	17336.32033
ID2	232	2008/9	17020.74071
ID2	233	2008/9	16891.47819
ID2	234	2008/9	16525.67714
ID2	235	2008/9	16581.25426
ID2	236	2008/9	16655.14976
ID2	237	2008/9	16497.66685
ID2	238	2008/9	16341.31283
ID2	239	2008/9	16343.28372
ID2	240	2008/9	16297.24002
ID2	241	2008/9	16162.85057
ID2	242	2008/9	16033.44541
ID2	243	2008/9	16004.48191
ID2	244	2008/9	16359.72211
ID2	245	2008/9	16592.66972
ID2	246	2008/9	16738.2384
ID2	247	2008/9	16873.18033
ID2	248	2008/9	16882.77406
ID2	249	2008/9	17081.11907
ID2	250	2008/9	17241.00077
ID2	251	2008/9	17342.79021
ID2	252	2008/9	17359.42405
ID2	253	2008/9	17311.31481
ID2	254	2008/9	17284.68936
ID2	255	2008/9	17327.58895
ID2	256	2008/9	17513.27775
ID2	257	2008/9	17750.50482
ID2	258	2008/9	17782.92897
ID2	259	2008/9	17881.2122
ID2	260	2008/9	18043.32743
ID2	261	2008/9	18038.67694
ID2	262	2008/9	17996.53683
ID2	263	2008/9	18040.59941
ID2	264	2008/9	18041.75497
ID2	265	2008/9	18026.81018
ID2	266	2008/9	18056.14283
ID2	267	2008/9	17773.5827
ID2	268	2008/9	17368.35757
ID2	269	2008/9	17212.46538
ID2	270	2008/9	16921.67618
ID2	271	2008/9	16808.8786
ID2	272	2008/9	15823.02615
ID2	273	2008/9	13320.18848
ID2	274	2008/9	11595.50692
ID2	275	2008/9	10974.9269
ID2	276	2008/9	10247.44793
ID2	277	2008/9	8744.639003
ID2	278	2008/9	8015.783956
ID2	279	2008/9	7158.841618
ID2	280	2008/9	6036.456829
ID2	281	2008/9	4828.045285
ID2	282	2008/9	4012.102355
ID2	283	2008/9	3131.539356
ID2	284	2008/9	2206.159637
ID2	285	2008/9	1659.03906
ID2	286	2008/9	1258.215584
ID2	287	2008/9	878.656396
ID2	288	2008/9	633.0596106
ID2	289	2008/9	486.3277369
ID2	290	2008/9	397.1548924
ID2	291	2008/9	377.8736125
ID2	292	2008/9	372.9907878
ID2	293	2008/9	364.5517046
ID2	294	2008/9	346.2876149
ID2	295	2008/9	323.997454
ID2	296	2008/9	291.5239467
ID2	297	2008/9	291.4259613
ID2	298	2008/9	296.8547324
ID2	299	2008/9	305.2180268
ID2	300	2008/9	302.0653529
ID2	301	2008/9	301.7439669
ID2	302	2008/9	289.915437
ID2	303	2008/9	278.7077901
ID2	304	2008/9	277.4365637
ID2	305	2008/9	274.8678212
ID2	306	2008/9	276.794154
ID2	307	2008/9	270.7205652
ID2	308	2008/9	258.9225948
ID2	309	2008/9	241.7315881
ID2	310	2008/9	228.5501896
ID2	311	2008/9	229.5044639
ID2	312	2008/9	217.5861338
ID2	313	2008/9	183.6899615
ID2	314	2008/9	142.3214288
ID2	315	2008/9	46.53644317
ID2	316	2008/9	24.53138575
ID2	317	2008/9	12.99634456
ID2	318	2008/9	13.29071167
ID2	319	2008/9	13.96687098
ID2	320	2008/9	14.72721245
ID2	321	2008/9	13.17888076
ID2	322	2008/9	14.18560519
ID2	323	2008/9	14.383478
ID2	324	2008/9	14.05433067
ID2	325	2008/9	15.49181671
ID2	326	2008/9	15.96982152
ID2	327	2008/9	14.85725804
ID2	328	2008/9	14.52166436
ID2	329	2008/9	13.48637478
ID2	330	2008/9	14.05055298
ID2	331	2008/9	12.28868198
ID2	332	2008/9	12.62654449
ID2	333	2008/9	12.71391344
ID2	334	2008/9	12.83098402
ID2	335	2008/9	11.71676537
ID2	336	2008/9	11.03009397
ID2	337	2008/9	10.4150788
ID2	338	2008/9	10.81782895
ID2	339	2008/9	12.59222158
ID2	340	2008/9	13.33524306
ID2	341	2008/9	14.07699
ID2	342	2008/9	12.87725002
ID2	343	2008/9	12.36601397
ID2	344	2008/9	13.29152012
ID2	345	2008/9	13.20038108
ID2	346	2008/9	12.26105506
ID2	347	2008/9	9.126654575
ID2	348	2008/9	6.435493359
ID2	349	2008/9	4.465101999
ID2	350	2008/9	3.280540166
ID2	351	2008/9	3.195826267
ID2	352	2008/9	2.194246066
ID2	353	2008/9	1.657033572
ID2	354	2008/9	1.773251901
ID2	355	2008/9	1.665439753
ID2	356	2008/9	2.216260748
ID2	357	2008/9	2.688558333
ID2	358	2008/9	2.423655281
ID2	359	2008/9	2.279606432
ID2	360	2008/9	1.850817429
ID2	361	2008/9	2.531116223
ID2	362	2008/9	5.192065062
ID2	363	2008/9	7.710420821
ID3	0	2008/9	0
ID3	1	2008/9	0.006662989
ID3	2	2008/9	0.031183182
ID3	3	2008/9	0.05511527
ID3	4	2008/9	0.077953904
ID3	5	2008/9	0.023658812
ID3	6	2008/9	0.029071624
ID3	7	2008/9	0.00863078
ID3	8	2008/9	0.00015759
ID3	9	2008/9	0.005714482
ID3	10	2008/9	0.002778984
ID3	11	2008/9	0.014871474
ID3	12	2008/9	0.027271251
ID3	13	2008/9	0.080823612
ID3	14	2008/9	0.164592544
ID3	15	2008/9	0.301694598
ID3	16	2008/9	0.440792635
ID3	17	2008/9	0.498899906
ID3	18	2008/9	0.491273889
ID3	19	2008/9	0.568278414
ID3	20	2008/9	0.566474488
ID3	21	2008/9	0.631363484
ID3	22	2008/9	0.525196228
ID3	23	2008/9	0.342548424
ID3	24	2008/9	0.232099763
ID3	25	2008/9	0.49219029
ID3	26	2008/9	1.556905312
ID3	27	2008/9	1.635670343
ID3	28	2008/9	1.386696117
ID3	29	2008/9	0.980377118
ID3	30	2008/9	0.813107777
ID3	31	2008/9	0.9836605
ID3	32	2008/9	1.494181527
ID3	33	2008/9	1.637956364
ID3	34	2008/9	1.55314761
ID3	35	2008/9	1.527882258
ID3	36	2008/9	1.514380006
ID3	37	2008/9	1.390939787
ID3	38	2008/9	1.237469762
ID3	39	2008/9	1.062404906
ID3	40	2008/9	1.257428311
ID3	41	2008/9	1.368428713
ID3	42	2008/9	1.862046205
ID3	43	2008/9	1.787189509
ID3	44	2008/9	1.507030776
ID3	45	2008/9	1.39168545
ID3	46	2008/9	1.049307161
ID3	47	2008/9	0.845509573
ID3	48	2008/9	0.984648381
ID3	49	2008/9	1.875352689
ID3	50	2008/9	2.891156618
ID3	51	2008/9	15.73148745
ID3	52	2008/9	18.66268674
ID3	53	2008/9	18.18509283
ID3	54	2008/9	18.24139167
ID3	55	2008/9	18.18391737
ID3	56	2008/9	18.01682124
ID3	57	2008/9	17.10162419
ID3	58	2008/9	17.14081373
ID3	59	2008/9	17.06079643
ID3	60	2008/9	18.10049713
ID3	61	2008/9	19.86596992
ID3	62	2008/9	30.53078093
ID3	63	2008/9	41.86156512
ID3	64	2008/9	52.21440366
ID3	65	2008/9	70.41365305
ID3	66	2008/9	81.63225888
ID3	67	2008/9	121.3208226
ID3	68	2008/9	197.764224
ID3	69	2008/9	288.1323464
ID3	70	2008/9	345.7618588
ID3	71	2008/9	404.8429981
ID3	72	2008/9	510.5171809
ID3	73	2008/9	650.9732486
ID3	74	2008/9	862.8475565
ID3	75	2008/9	990.9345356
ID3	76	2008/9	1779.116617
ID3	77	2008/9	2648.974754
ID3	78	2008/9	4225.458701
ID3	79	2008/9	6081.295545
ID3	80	2008/9	7223.217976
ID3	81	2008/9	7727.36813
ID3	82	2008/9	8410.692535
ID3	83	2008/9	9913.556588
ID3	84	2008/9	10947.09056
ID3	85	2008/9	11453.63462
ID3	86	2008/9	11864.37472
ID3	87	2008/9	12168.49682
ID3	88	2008/9	12386.24254
ID3	89	2008/9	12529.66687
ID3	90	2008/9	13249.15212
ID3	91	2008/9	13813.54401
ID3	92	2008/9	14043.39051
ID3	93	2008/9	14058.84484
ID3	94	2008/9	14163.88365
ID3	95	2008/9	14126.43603
ID3	96	2008/9	14096.10669
ID3	97	2008/9	14138.92051
ID3	98	2008/9	14050.0731
ID3	99	2008/9	13853.1655
ID3	100	2008/9	13874.37438
ID3	101	2008/9	13872.29795
ID3	102	2008/9	13871.18608
ID3	103	2008/9	13864.38829
ID3	104	2008/9	13849.55602
ID3	105	2008/9	13774.41371
ID3	106	2008/9	13811.10164
ID3	107	2008/9	13802.89785
ID3	108	2008/9	13969.50955
ID3	109	2008/9	14044.33507
ID3	110	2008/9	14035.51008
ID3	111	2008/9	14037.80417
ID3	112	2008/9	14032.60077
ID3	113	2008/9	14029.84696
ID3	114	2008/9	14008.65804
ID3	115	2008/9	14005.21205
ID3	116	2008/9	14005.27718
ID3	117	2008/9	13989.41251
ID3	118	2008/9	13974.9679
ID3	119	2008/9	13968.28293
ID3	120	2008/9	13711.49046
ID3	121	2008/9	13797.06496
ID3	122	2008/9	13990.95286
ID3	123	2008/9	14045.35083
ID3	124	2008/9	14131.66504
ID3	125	2008/9	14085.56071
ID3	126	2008/9	14015.14845
ID3	127	2008/9	13748.06635
ID3	128	2008/9	13557.28136
ID3	129	2008/9	13763.19332
ID3	130	2008/9	13798.58743
ID3	131	2008/9	13849.55486
ID3	132	2008/9	13847.8317
ID3	133	2008/9	13844.5485
ID3	134	2008/9	14056.08943
ID3	135	2008/9	14226.74533
ID3	136	2008/9	14189.36241
ID3	137	2008/9	14407.93746
ID3	138	2008/9	14454.9866
ID3	139	2008/9	13914.79701
ID3	140	2008/9	13718.1142
ID3	141	2008/9	13576.34928
ID3	142	2008/9	13820.4749
ID3	143	2008/9	13909.32159
ID3	144	2008/9	14121.9381
ID3	145	2008/9	14070.69597
ID3	146	2008/9	14109.02279
ID3	147	2008/9	13902.80866
ID3	148	2008/9	13785.49895
ID3	149	2008/9	14279.37137
ID3	150	2008/9	14099.64642
ID3	151	2008/9	14151.1108
ID3	152	2008/9	14184.23383
ID3	153	2008/9	13947.26932
ID3	154	2008/9	13928.79103
ID3	155	2008/9	13591.25844
ID3	156	2008/9	13553.63256
ID3	157	2008/9	13612.77723
ID3	158	2008/9	14399.20996
ID3	159	2008/9	15044.39721
ID3	160	2008/9	14755.74126
ID3	161	2008/9	14501.43621
ID3	162	2008/9	15208.65478
ID3	163	2008/9	14372.68347
ID3	164	2008/9	14192.02954
ID3	165	2008/9	15280.89008
ID3	166	2008/9	16359.95827
ID3	167	2008/9	15025.43294
ID3	168	2008/9	14283.98092
ID3	169	2008/9	13711.5439
ID3	170	2008/9	13144.7589
ID3	171	2008/9	12005.98095
ID3	172	2008/9	11481.56774
ID3	173	2008/9	10951.07556
ID3	174	2008/9	10957.50428
ID3	175	2008/9	11006.45319
ID3	176	2008/9	11026.87474
ID3	177	2008/9	11117.91484
ID3	178	2008/9	10988.40761
ID3	179	2008/9	10993.3102
ID3	180	2008/9	10872.1829
ID3	181	2008/9	10844.53495
ID3	182	2008/9	10882.09573
ID3	183	2008/9	10978.05769
ID3	184	2008/9	11036.78923
ID3	185	2008/9	11049.44652
ID3	186	2008/9	10981.47934
ID3	187	2008/9	11195.05397
ID3	188	2008/9	10992.2042
ID3	189	2008/9	10989.33006
ID3	190	2008/9	11070.19547
ID3	191	2008/9	11369.1773
ID3	192	2008/9	11397.91907
ID3	193	2008/9	11406.75311
ID3	194	2008/9	11400.61234
ID3	195	2008/9	11391.7831
ID3	196	2008/9	11295.21092
ID3	197	2008/9	10983.53413
ID3	198	2008/9	10972.95178
ID3	199	2008/9	10935.26675
ID3	200	2008/9	11145.95082
ID3	201	2008/9	11241.29301
ID3	202	2008/9	11138.191
ID3	203	2008/9	11175.82779
ID3	204	2008/9	11995.47246
ID3	205	2008/9	12488.15511
ID3	206	2008/9	13473.92619
ID3	207	2008/9	14020.38898
ID3	208	2008/9	13862.27316
ID3	209	2008/9	13861.73588
ID3	210	2008/9	14023.5433
ID3	211	2008/9	14054.38404
ID3	212	2008/9	14030.76854
ID3	213	2008/9	13720.14291
ID3	214	2008/9	13425.95585
ID3	215	2008/9	13308.24952
ID3	216	2008/9	13308.32059
ID3	217	2008/9	13308.83579
ID3	218	2008/9	13375.32064
ID3	219	2008/9	13466.15953
ID3	220	2008/9	13346.70608
ID3	221	2008/9	13363.85734
ID3	222	2008/9	13383.44512
ID3	223	2008/9	13443.68983
ID3	224	2008/9	13472.82732
ID3	225	2008/9	13472.52104
ID3	226	2008/9	13649.10626
ID3	227	2008/9	13841.99023
ID3	228	2008/9	13775.94055
ID3	229	2008/9	13684.00418
ID3	230	2008/9	13635.42381
ID3	231	2008/9	13653.18355
ID3	232	2008/9	13663.38783
ID3	233	2008/9	13638.72728
ID3	234	2008/9	13830.10246
ID3	235	2008/9	13908.46676
ID3	236	2008/9	13931.89827
ID3	237	2008/9	13783.64115
ID3	238	2008/9	13730.37755
ID3	239	2008/9	13768.82653
ID3	240	2008/9	13896.44245
ID3	241	2008/9	13828.03565
ID3	242	2008/9	13545.56873
ID3	243	2008/9	13503.19359
ID3	244	2008/9	13547.66836
ID3	245	2008/9	13435.74352
ID3	246	2008/9	13452.53249
ID3	247	2008/9	13679.79524
ID3	248	2008/9	13813.25723
ID3	249	2008/9	13849.79973
ID3	250	2008/9	13723.94894
ID3	251	2008/9	13625.82766
ID3	252	2008/9	13549.67622
ID3	253	2008/9	13519.69884
ID3	254	2008/9	13801.99582
ID3	255	2008/9	13843.69377
ID3	256	2008/9	13909.59499
ID3	257	2008/9	13903.40904
ID3	258	2008/9	13917.56075
ID3	259	2008/9	14003.23029
ID3	260	2008/9	13849.11933
ID3	261	2008/9	13615.45893
ID3	262	2008/9	13496.30455
ID3	263	2008/9	13613.91753
ID3	264	2008/9	13668.84387
ID3	265	2008/9	13682.91987
ID3	266	2008/9	13780.60709
ID3	267	2008/9	13858.06333
ID3	268	2008/9	13891.24244
ID3	269	2008/9	13706.13822
ID3	270	2008/9	13351.76789
ID3	271	2008/9	13201.10836
ID3	272	2008/9	13184.81008
ID3	273	2008/9	13069.52666
ID3	274	2008/9	13138.42839
ID3	275	2008/9	13231.39683
ID3	276	2008/9	13231.75587
ID3	277	2008/9	13234.94807
ID3	278	2008/9	13286.59786
ID3	279	2008/9	13260.7476
ID3	280	2008/9	13103.91906
ID3	281	2008/9	12975.01425
ID3	282	2008/9	12948.8306
ID3	283	2008/9	12915.32557
ID3	284	2008/9	12809.16412
ID3	285	2008/9	12765.18338
ID3	286	2008/9	12827.69632
ID3	287	2008/9	13123.687
ID3	288	2008/9	13383.49478
ID3	289	2008/9	13482.43357
ID3	290	2008/9	13301.1802
ID3	291	2008/9	13262.28394
ID3	292	2008/9	13259.295
ID3	293	2008/9	13242.39302
ID3	294	2008/9	13136.80174
ID3	295	2008/9	12885.49165
ID3	296	2008/9	12714.57872
ID3	297	2008/9	12539.44047
ID3	298	2008/9	12147.81764
ID3	299	2008/9	12094.13988
ID3	300	2008/9	11950.79308
ID3	301	2008/9	11817.22817
ID3	302	2008/9	11876.95215
ID3	303	2008/9	11885.91754
ID3	304	2008/9	11945.0818
ID3	305	2008/9	11910.30562
ID3	306	2008/9	11572.14102
ID3	307	2008/9	10847.46173
ID3	308	2008/9	8644.853657
ID3	309	2008/9	7074.432607
ID3	310	2008/9	6459.980854
ID3	311	2008/9	5822.261865
ID3	312	2008/9	5432.799802
ID3	313	2008/9	5266.91989
ID3	314	2008/9	4859.304542
ID3	315	2008/9	3322.540699
ID3	316	2008/9	2429.303384
ID3	317	2008/9	2087.091088
ID3	318	2008/9	1536.538082
ID3	319	2008/9	1216.906876
ID3	320	2008/9	966.7483567
ID3	321	2008/9	761.9510127
ID3	322	2008/9	584.1578283
ID3	323	2008/9	492.3903403
ID3	324	2008/9	339.9328287
ID3	325	2008/9	217.077945
ID3	326	2008/9	172.6588517
ID3	327	2008/9	95.89975067
ID3	328	2008/9	46.9396677
ID3	329	2008/9	26.40495748
ID3	330	2008/9	17.51157067
ID3	331	2008/9	13.97977904
ID3	332	2008/9	10.6953895
ID3	333	2008/9	9.039122524
ID3	334	2008/9	6.806517788
ID3	335	2008/9	3.584041606
ID3	336	2008/9	1.84667221
ID3	337	2008/9	0.832565406
ID3	338	2008/9	0.622776573
ID3	339	2008/9	0.307839593
ID3	340	2008/9	0.065498639
ID3	341	2008/9	0.180342886
ID3	342	2008/9	0.575749804
ID3	343	2008/9	0.227531521
ID3	344	2008/9	0.197157973
ID3	345	2008/9	0.117236702
ID3	346	2008/9	0.077929311
ID3	347	2008/9	0.010086149
ID3	348	2008/9	0.043445736
ID3	349	2008/9	0.108749187
ID3	350	2008/9	0.083368978
ID3	351	2008/9	0.161167257
ID3	352	2008/9	0.257197701
ID3	353	2008/9	0.520263226
ID3	354	2008/9	0.887311856
ID3	355	2008/9	0.353632657
ID3	356	2008/9	0.043348212
ID3	357	2008/9	0.001056537
ID3	358	2008/9	0.022995706
ID3	359	2008/9	0.052014265
ID3	360	2008/9	0.293302893
ID3	361	2008/9	0.602615585
ID3	362	2008/9	1.260851234
ID3	363	2008/9	2.091788591
ID4	0	2008/9	0
ID4	1	2008/9	10.41517298
ID4	2	2008/9	30.28986209
ID4	3	2008/9	31.99881357
ID4	4	2008/9	37.09563644
ID4	5	2008/9	38.93396288
ID4	6	2008/9	36.58702502
ID4	7	2008/9	28.62403484
ID4	8	2008/9	27.60952991
ID4	9	2008/9	27.76277409
ID4	10	2008/9	27.59036708
ID4	11	2008/9	25.88778284
ID4	12	2008/9	24.50399055
ID4	13	2008/9	23.28950644
ID4	14	2008/9	23.38529398
ID4	15	2008/9	23.40349078
ID4	16	2008/9	23.32789974
ID4	17	2008/9	23.61931131
ID4	18	2008/9	22.90376035
ID4	19	2008/9	21.51951466
ID4	20	2008/9	20.86881589
ID4	21	2008/9	21.30923318
ID4	22	2008/9	25.36208216
ID4	23	2008/9	26.03555856
ID4	24	2008/9	25.01335478
ID4	25	2008/9	24.61464969
ID4	26	2008/9	24.73929059
ID4	27	2008/9	24.77110678
ID4	28	2008/9	24.2676168
ID4	29	2008/9	24.1107898
ID4	30	2008/9	23.83445803
ID4	31	2008/9	23.67106599
ID4	32	2008/9	23.14615412
ID4	33	2008/9	22.7417587
ID4	34	2008/9	23.29479596
ID4	35	2008/9	22.80777109
ID4	36	2008/9	22.52977895
ID4	37	2008/9	22.43716444
ID4	38	2008/9	22.63291196
ID4	39	2008/9	22.65917702
ID4	40	2008/9	23.04664311
ID4	41	2008/9	23.05281334
ID4	42	2008/9	23.60202347
ID4	43	2008/9	23.12098323
ID4	44	2008/9	23.37618671
ID4	45	2008/9	23.4026865
ID4	46	2008/9	23.07963337
ID4	47	2008/9	21.87326566
ID4	48	2008/9	21.60854506
ID4	49	2008/9	21.04423248
ID4	50	2008/9	20.89557919
ID4	51	2008/9	20.67791347
ID4	52	2008/9	20.25217869
ID4	53	2008/9	19.68156821
ID4	54	2008/9	20.02938073
ID4	55	2008/9	20.52403029
ID4	56	2008/9	22.74432386
ID4	57	2008/9	23.46615848
ID4	58	2008/9	24.85460063
ID4	59	2008/9	27.79694108
ID4	60	2008/9	29.48110617
ID4	61	2008/9	30.41831327
ID4	62	2008/9	30.78694051
ID4	63	2008/9	31.33384954
ID4	64	2008/9	30.9164948
ID4	65	2008/9	29.85228352
ID4	66	2008/9	28.46121707
ID4	67	2008/9	29.3168479
ID4	68	2008/9	33.69904556
ID4	69	2008/9	33.52918974
ID4	70	2008/9	39.11395595
ID4	71	2008/9	40.81403303
ID4	72	2008/9	35.5592305
ID4	73	2008/9	32.57229783
ID4	74	2008/9	30.49223917
ID4	75	2008/9	26.47439927
ID4	76	2008/9	24.63767789
ID4	77	2008/9	23.48761893
ID4	78	2008/9	27.50233964
ID4	79	2008/9	34.77099462
ID4	80	2008/9	29.1949901
ID4	81	2008/9	24.28178391
ID4	82	2008/9	22.93288148
ID4	83	2008/9	23.04714922
ID4	84	2008/9	26.29686555
ID4	85	2008/9	27.56474664
ID4	86	2008/9	24.43931344
ID4	87	2008/9	19.7140005
ID4	88	2008/9	12.25440809
ID4	89	2008/9	11.16162561
ID4	90	2008/9	15.86633428
ID4	91	2008/9	23.32849553
ID4	92	2008/9	28.46904612
ID4	93	2008/9	29.9872033
ID4	94	2008/9	25.55755093
ID4	95	2008/9	25.18730986
ID4	96	2008/9	22.95822249
ID4	97	2008/9	25.6790251
ID4	98	2008/9	24.72671853
ID4	99	2008/9	20.27127453
ID4	100	2008/9	20.53750814
ID4	101	2008/9	20.71485958
ID4	102	2008/9	20.35577009
ID4	103	2008/9	19.91731361
ID4	104	2008/9	19.07759062
ID4	105	2008/9	18.94115876
ID4	106	2008/9	17.99100178
ID4	107	2008/9	26.72653668
ID4	108	2008/9	27.79498566
ID4	109	2008/9	26.35907595
ID4	110	2008/9	25.59493107
ID4	111	2008/9	23.49787028
ID4	112	2008/9	23.77844412
ID4	113	2008/9	24.89583217
ID4	114	2008/9	29.18249264
ID4	115	2008/9	29.28820195
ID4	116	2008/9	30.19905857
ID4	117	2008/9	30.61415474
ID4	118	2008/9	27.91472195
ID4	119	2008/9	32.82171044
ID4	120	2008/9	38.04636073
ID4	121	2008/9	36.65821162
ID4	122	2008/9	33.35238345
ID4	123	2008/9	32.49892175
ID4	124	2008/9	32.1622517
ID4	125	2008/9	32.55729154
ID4	126	2008/9	33.38224486
ID4	127	2008/9	33.34544527
ID4	128	2008/9	33.62809406
ID4	129	2008/9	34.91317002
ID4	130	2008/9	36.25652664
ID4	131	2008/9	36.3489395
ID4	132	2008/9	35.28282362
ID4	133	2008/9	36.82202869
ID4	134	2008/9	28.25219557
ID4	135	2008/9	18.6662625
ID4	136	2008/9	32.72986065
ID4	137	2008/9	37.19413357
ID4	138	2008/9	21.22989805
ID4	139	2008/9	31.50175243
ID4	140	2008/9	126.062778
ID4	141	2008/9	211.7795514
ID4	142	2008/9	213.2026103
ID4	143	2008/9	187.3072845
ID4	144	2008/9	177.076918
ID4	145	2008/9	172.6579988
ID4	146	2008/9	183.0092242
ID4	147	2008/9	184.5822551
ID4	148	2008/9	159.8092495
ID4	149	2008/9	110.7446282
ID4	150	2008/9	151.9665386
ID4	151	2008/9	153.1894488
ID4	152	2008/9	135.0373957
ID4	153	2008/9	130.0999843
ID4	154	2008/9	85.12487238
ID4	155	2008/9	13.18167377
ID4	156	2008/9	37.74393943
ID4	157	2008/9	30.30255331
ID4	158	2008/9	145.6865402
ID4	159	2008/9	201.6901641
ID4	160	2008/9	196.5602315
ID4	161	2008/9	187.6543359
ID4	162	2008/9	181.655594
ID4	163	2008/9	156.9755445
ID4	164	2008/9	170.5763057
ID4	165	2008/9	191.4261401
ID4	166	2008/9	192.0767597
ID4	167	2008/9	164.2021173
ID4	168	2008/9	157.3477538
ID4	169	2008/9	160.4307147
ID4	170	2008/9	208.4873674
ID4	171	2008/9	220.944451
ID4	172	2008/9	216.8399588
ID4	173	2008/9	208.4112375
ID4	174	2008/9	179.683967
ID4	175	2008/9	166.6491888
ID4	176	2008/9	160.6244788
ID4	177	2008/9	64.32352
ID4	178	2008/9	17.73809848
ID4	179	2008/9	22.07238289
ID4	180	2008/9	32.42885994
ID4	181	2008/9	31.04446703
ID4	182	2008/9	27.17150885
ID4	183	2008/9	28.58908502
ID4	184	2008/9	20.61770542
ID4	185	2008/9	25.99591414
ID4	186	2008/9	24.77276798
ID4	187	2008/9	26.90535291
ID4	188	2008/9	28.63996274
ID4	189	2008/9	21.86280682
ID4	190	2008/9	27.85587772
ID4	191	2008/9	30.59455487
ID4	192	2008/9	26.69056562
ID4	193	2008/9	13.79590997
ID4	194	2008/9	13.24813975
ID4	195	2008/9	34.84714905
ID4	196	2008/9	76.71906308
ID4	197	2008/9	146.7233745
ID4	198	2008/9	166.3457381
ID4	199	2008/9	184.6258414
ID4	200	2008/9	182.7919921
ID4	201	2008/9	182.4909831
ID4	202	2008/9	159.3760516
ID4	203	2008/9	164.9396753
ID4	204	2008/9	175.648036
ID4	205	2008/9	187.0408657
ID4	206	2008/9	189.1784843
ID4	207	2008/9	173.0525158
ID4	208	2008/9	173.9467301
ID4	209	2008/9	170.004634
ID4	210	2008/9	186.5125246
ID4	211	2008/9	183.0988782
ID4	212	2008/9	184.8951117
ID4	213	2008/9	187.0802207
ID4	214	2008/9	181.6935902
ID4	215	2008/9	180.9197535
ID4	216	2008/9	183.3968406
ID4	217	2008/9	177.1627992
ID4	218	2008/9	174.7675468
ID4	219	2008/9	167.553454
ID4	220	2008/9	162.3436552
ID4	221	2008/9	184.6697546
ID4	222	2008/9	186.9249381
ID4	223	2008/9	186.198621
ID4	224	2008/9	185.6418457
ID4	225	2008/9	182.2804522
ID4	226	2008/9	183.5778912
ID4	227	2008/9	186.3049088
ID4	228	2008/9	186.512818
ID4	229	2008/9	191.1555258
ID4	230	2008/9	191.6324631
ID4	231	2008/9	196.9822132
ID4	232	2008/9	198.4161044
ID4	233	2008/9	210.1001431
ID4	234	2008/9	200.1267527
ID4	235	2008/9	188.5004085
ID4	236	2008/9	184.9996756
ID4	237	2008/9	186.1828799
ID4	238	2008/9	182.2386872
ID4	239	2008/9	158.8712424
ID4	240	2008/9	158.1101785
ID4	241	2008/9	177.4171604
ID4	242	2008/9	195.9356469
ID4	243	2008/9	203.4108614
ID4	244	2008/9	214.8518444
ID4	245	2008/9	225.683504
ID4	246	2008/9	228.763501
ID4	247	2008/9	228.6158001
ID4	248	2008/9	228.3694355
ID4	249	2008/9	225.3209895
ID4	250	2008/9	222.5677247
ID4	251	2008/9	208.5741098
ID4	252	2008/9	196.4278536
ID4	253	2008/9	191.8799138
ID4	254	2008/9	177.3666836
ID4	255	2008/9	171.8760698
ID4	256	2008/9	173.1881568
ID4	257	2008/9	178.4077072
ID4	258	2008/9	175.6249223
ID4	259	2008/9	180.0732363
ID4	260	2008/9	175.568573
ID4	261	2008/9	169.64368
ID4	262	2008/9	171.5996109
ID4	263	2008/9	169.6642169
ID4	264	2008/9	173.5446896
ID4	265	2008/9	167.8094287
ID4	266	2008/9	173.3380556
ID4	267	2008/9	188.0519307
ID4	268	2008/9	186.3213594
ID4	269	2008/9	186.616132
ID4	270	2008/9	185.893666
ID4	271	2008/9	185.7739778
ID4	272	2008/9	185.034613
ID4	273	2008/9	186.5190053
ID4	274	2008/9	187.6484691
ID4	275	2008/9	183.6166845
ID4	276	2008/9	183.7667253
ID4	277	2008/9	186.272246
ID4	278	2008/9	184.3727081
ID4	279	2008/9	179.3490992
ID4	280	2008/9	186.4643074
ID4	281	2008/9	189.5476348
ID4	282	2008/9	186.211036
ID4	283	2008/9	182.9605565
ID4	284	2008/9	176.0547063
ID4	285	2008/9	174.1050374
ID4	286	2008/9	157.8709791
ID4	287	2008/9	151.9078979
ID4	288	2008/9	143.35902
ID4	289	2008/9	121.5102027
ID4	290	2008/9	118.6253871
ID4	291	2008/9	121.2171001
ID4	292	2008/9	120.2898383
ID4	293	2008/9	121.5024402
ID4	294	2008/9	119.301093
ID4	295	2008/9	119.6924881
ID4	296	2008/9	119.1814395
ID4	297	2008/9	119.9644854
ID4	298	2008/9	111.6520519
ID4	299	2008/9	93.74073868
ID4	300	2008/9	50.70807913
ID4	301	2008/9	20.82834193
ID4	302	2008/9	19.77552318
ID4	303	2008/9	18.26631511
ID4	304	2008/9	17.55902432
ID4	305	2008/9	17.17537427
ID4	306	2008/9	17.72691696
ID4	307	2008/9	18.27913004
ID4	308	2008/9	11.41029355
ID4	309	2008/9	20.50145585
ID4	310	2008/9	42.73996116
ID4	311	2008/9	38.22196703
ID4	312	2008/9	36.98546272
ID4	313	2008/9	30.7982122
ID4	314	2008/9	26.46290114
ID4	315	2008/9	21.43655133
ID4	316	2008/9	20.9106574
ID4	317	2008/9	18.73112519
ID4	318	2008/9	22.17366524
ID4	319	2008/9	26.89027559
ID4	320	2008/9	27.08235752
ID4	321	2008/9	24.3552682
ID4	322	2008/9	24.7384677
ID4	323	2008/9	23.04545282
ID4	324	2008/9	23.60164494
ID4	325	2008/9	23.78304787
ID4	326	2008/9	22.63973676
ID4	327	2008/9	22.59531376
ID4	328	2008/9	23.07124328
ID4	329	2008/9	20.28146234
ID4	330	2008/9	15.50368601
ID4	331	2008/9	14.44988465
ID4	332	2008/9	14.01500295
ID4	333	2008/9	13.86698625
ID4	334	2008/9	12.39111214
ID4	335	2008/9	10.57222036
ID4	336	2008/9	13.32543608
ID4	337	2008/9	13.65261859
ID4	338	2008/9	19.9866795
ID4	339	2008/9	21.28417354
ID4	340	2008/9	24.73903387
ID4	341	2008/9	27.50886752
ID4	342	2008/9	21.10837936
ID4	343	2008/9	17.14791231
ID4	344	2008/9	11.59928408
ID4	345	2008/9	9.898643031
ID4	346	2008/9	10.94719594
ID4	347	2008/9	10.32327343
ID4	348	2008/9	11.25680693
ID4	349	2008/9	12.2052255
ID4	350	2008/9	13.34303577
ID4	351	2008/9	17.34966997
ID4	352	2008/9	17.25156672
ID4	353	2008/9	12.25922553
ID4	354	2008/9	11.63795796
ID4	355	2008/9	9.527442234
ID4	356	2008/9	8.82769872
ID4	357	2008/9	10.8404067
ID4	358	2008/9	13.86575371
ID4	359	2008/9	13.2105877
ID4	360	2008/9	13.1293568
ID4	361	2008/9	16.98772382
ID4	362	2008/9	18.82599892
ID4	363	2008/9	18.99136302
ID5	0	2008/9	0
ID5	1	2008/9	0.016468158
ID5	2	2008/9	0.083398308
ID5	3	2008/9	0.26624806
ID5	4	2008/9	0.35262975
ID5	5	2008/9	0.356356369
ID5	6	2008/9	0.31357327
ID5	7	2008/9	0.315232713
ID5	8	2008/9	0.314377431
ID5	9	2008/9	0.353844553
ID5	10	2008/9	0.299092066
ID5	11	2008/9	0.191593825
ID5	12	2008/9	0.249042367
ID5	13	2008/9	0.32456735
ID5	14	2008/9	0.295509394
ID5	15	2008/9	0.230092814
ID5	16	2008/9	0.212204892
ID5	17	2008/9	0.163107437
ID5	18	2008/9	0.164945685
ID5	19	2008/9	0.169289256
ID5	20	2008/9	0.203048734
ID5	21	2008/9	1.595975842
ID5	22	2008/9	1.85689023
ID5	23	2008/9	1.90899741
ID5	24	2008/9	1.753695265
ID5	25	2008/9	1.445817854
ID5	26	2008/9	1.495092808
ID5	27	2008/9	1.390359052
ID5	28	2008/9	1.731459556
ID5	29	2008/9	1.868884189
ID5	30	2008/9	1.368291036
ID5	31	2008/9	2.205330208
ID5	32	2008/9	10.16741645
ID5	33	2008/9	10.60673647
ID5	34	2008/9	10.9390071
ID5	35	2008/9	14.07294085
ID5	36	2008/9	15.23530407
ID5	37	2008/9	15.31551034
ID5	38	2008/9	13.28181217
ID5	39	2008/9	10.24789185
ID5	40	2008/9	10.69600711
ID5	41	2008/9	12.86960668
ID5	42	2008/9	13.8968404
ID5	43	2008/9	13.91523814
ID5	44	2008/9	14.15111679
ID5	45	2008/9	14.43539865
ID5	46	2008/9	15.31162211
ID5	47	2008/9	13.88812077
ID5	48	2008/9	10.66182053
ID5	49	2008/9	8.173680937
ID5	50	2008/9	15.51325816
ID5	51	2008/9	14.97299899
ID5	52	2008/9	12.61504162
ID5	53	2008/9	5.810494949
ID5	54	2008/9	9.722261975
ID5	55	2008/9	9.018005071
ID5	56	2008/9	9.776416765
ID5	57	2008/9	9.203030324
ID5	58	2008/9	8.350809253
ID5	59	2008/9	6.015717727
ID5	60	2008/9	6.005229686
ID5	61	2008/9	6.508332963
ID5	62	2008/9	5.994892021
ID5	63	2008/9	5.39972308
ID5	64	2008/9	5.810410743
ID5	65	2008/9	6.270974185
ID5	66	2008/9	9.637498356
ID5	67	2008/9	13.48262179
ID5	68	2008/9	16.71063975
ID5	69	2008/9	14.83673622
ID5	70	2008/9	14.85254172
ID5	71	2008/9	10.06022173
ID5	72	2008/9	3.815638917
ID5	73	2008/9	3.003329298
ID5	74	2008/9	13.47814592
ID5	75	2008/9	36.78044822
ID5	76	2008/9	34.51311033
ID5	77	2008/9	32.27263157
ID5	78	2008/9	34.1444241
ID5	79	2008/9	42.64911147
ID5	80	2008/9	43.15463701
ID5	81	2008/9	52.72676365
ID5	82	2008/9	115.9882272
ID5	83	2008/9	166.710542
ID5	84	2008/9	380.7184449
ID5	85	2008/9	756.5405613
ID5	86	2008/9	1617.719232
ID5	87	2008/9	2570.494877
ID5	88	2008/9	3528.879084
ID5	89	2008/9	4444.688898
ID5	90	2008/9	4542.034997
ID5	91	2008/9	4543.576149
ID5	92	2008/9	5132.622818
ID5	93	2008/9	6239.436004
ID5	94	2008/9	6753.775629
ID5	95	2008/9	8105.419104
ID5	96	2008/9	10315.02259
ID5	97	2008/9	11118.5063
ID5	98	2008/9	12583.39
ID5	99	2008/9	12580.5056
ID5	100	2008/9	12580.70677
ID5	101	2008/9	12578.61799
ID5	102	2008/9	12579.62549
ID5	103	2008/9	12566.3173
ID5	104	2008/9	12560.73765
ID5	105	2008/9	12562.05301
ID5	106	2008/9	12558.32276
ID5	107	2008/9	12556.91836
ID5	108	2008/9	12563.23313
ID5	109	2008/9	12830.75015
ID5	110	2008/9	12809.74118
ID5	111	2008/9	12798.12783
ID5	112	2008/9	12943.86403
ID5	113	2008/9	13375.87168
ID5	114	2008/9	13360.68884
ID5	115	2008/9	13469.93769
ID5	116	2008/9	13716.75765
ID5	117	2008/9	13653.50796
ID5	118	2008/9	13634.96417
ID5	119	2008/9	13523.2332
ID5	120	2008/9	13517.37011
ID5	121	2008/9	13285.80564
ID5	122	2008/9	12781.65673
ID5	123	2008/9	12769.79974
ID5	124	2008/9	12551.32695
ID5	125	2008/9	12391.70068
ID5	126	2008/9	12629.03245
ID5	127	2008/9	12712.56857
ID5	128	2008/9	13020.64557
ID5	129	2008/9	13210.99124
ID5	130	2008/9	14006.9425
ID5	131	2008/9	14030.43886
ID5	132	2008/9	14025.41843
ID5	133	2008/9	14064.38084
ID5	134	2008/9	13993.56909
ID5	135	2008/9	13646.35999
ID5	136	2008/9	13572.32183
ID5	137	2008/9	13725.47782
ID5	138	2008/9	14186.41695
ID5	139	2008/9	14136.94627
ID5	140	2008/9	13774.3925
ID5	141	2008/9	13110.23919
ID5	142	2008/9	12763.01037
ID5	143	2008/9	12714.39563
ID5	144	2008/9	12878.69798
ID5	145	2008/9	12630.17956
ID5	146	2008/9	13232.9604
ID5	147	2008/9	13927.86558
ID5	148	2008/9	13710.54063
ID5	149	2008/9	13264.17399
ID5	150	2008/9	12678.95189
ID5	151	2008/9	13431.2934
ID5	152	2008/9	15324.18512
ID5	153	2008/9	15574.09976
ID5	154	2008/9	15471.00198
ID5	155	2008/9	15377.35757
ID5	156	2008/9	15306.89886
ID5	157	2008/9	14715.73315
ID5	158	2008/9	14349.14097
ID5	159	2008/9	14032.90681
ID5	160	2008/9	13891.06938
ID5	161	2008/9	13740.11604
ID5	162	2008/9	13708.32401
ID5	163	2008/9	13392.75981
ID5	164	2008/9	13481.32486
ID5	165	2008/9	14057.15827
ID5	166	2008/9	13864.21815
ID5	167	2008/9	14206.25524
ID5	168	2008/9	15476.36759
ID5	169	2008/9	15548.46975
ID5	170	2008/9	14657.80691
ID5	171	2008/9	14146.3648
ID5	172	2008/9	14105.2082
ID5	173	2008/9	13997.42556
ID5	174	2008/9	14158.2538
ID5	175	2008/9	15494.73474
ID5	176	2008/9	15411.49035
ID5	177	2008/9	15466.73549
ID5	178	2008/9	15043.77503
ID5	179	2008/9	14599.99249
ID5	180	2008/9	14303.24714
ID5	181	2008/9	14372.96675
ID5	182	2008/9	14451.00309
ID5	183	2008/9	14514.50818
ID5	184	2008/9	15501.69164
ID5	185	2008/9	15411.92549
ID5	186	2008/9	15378.8841
ID5	187	2008/9	15208.14284
ID5	188	2008/9	15320.24285
ID5	189	2008/9	15632.53598
ID5	190	2008/9	15617.89453
ID5	191	2008/9	15428.86426
ID5	192	2008/9	15389.96733
ID5	193	2008/9	15374.02277
ID5	194	2008/9	15385.24536
ID5	195	2008/9	15226.20694
ID5	196	2008/9	14534.62497
ID5	197	2008/9	13592.46622
ID5	198	2008/9	12660.33993
ID5	199	2008/9	12530.12837
ID5	200	2008/9	12328.19023
ID5	201	2008/9	12189.57407
ID5	202	2008/9	12333.7384
ID5	203	2008/9	12734.04648
ID5	204	2008/9	12787.45098
ID5	205	2008/9	13285.74558
ID5	206	2008/9	13809.24397
ID5	207	2008/9	13868.97272
ID5	208	2008/9	13888.49628
ID5	209	2008/9	14028.71435
ID5	210	2008/9	14053.51203
ID5	211	2008/9	14132.95755
ID5	212	2008/9	14317.59667
ID5	213	2008/9	15265.71778
ID5	214	2008/9	15529.25858
ID5	215	2008/9	15236.07857
ID5	216	2008/9	14757.36291
ID5	217	2008/9	14760.00368
ID5	218	2008/9	14724.62438
ID5	219	2008/9	14212.64804
ID5	220	2008/9	13531.83258
ID5	221	2008/9	13391.46832
ID5	222	2008/9	13397.11425
ID5	223	2008/9	13395.5231
ID5	224	2008/9	13338.44806
ID5	225	2008/9	13342.16802
ID5	226	2008/9	13186.25957
ID5	227	2008/9	13141.26601
ID5	228	2008/9	12945.11151
ID5	229	2008/9	12893.8131
ID5	230	2008/9	12804.65751
ID5	231	2008/9	12772.23502
ID5	232	2008/9	12744.74097
ID5	233	2008/9	12733.17397
ID5	234	2008/9	12749.84739
ID5	235	2008/9	12863.18923
ID5	236	2008/9	12850.32218
ID5	237	2008/9	12956.31951
ID5	238	2008/9	13180.1236
ID5	239	2008/9	13437.19934
ID5	240	2008/9	13503.82509
ID5	241	2008/9	13557.20115
ID5	242	2008/9	13551.18486
ID5	243	2008/9	13604.82286
ID5	244	2008/9	13734.46704
ID5	245	2008/9	13853.06369
ID5	246	2008/9	13997.26215
ID5	247	2008/9	14326.25104
ID5	248	2008/9	14316.92117
ID5	249	2008/9	14319.9891
ID5	250	2008/9	14042.76405
ID5	251	2008/9	13913.96954
ID5	252	2008/9	13874.47132
ID5	253	2008/9	13902.24644
ID5	254	2008/9	14022.03192
ID5	255	2008/9	13981.23373
ID5	256	2008/9	13975.93139
ID5	257	2008/9	13990.65197
ID5	258	2008/9	14023.2849
ID5	259	2008/9	14029.49885
ID5	260	2008/9	14019.49431
ID5	261	2008/9	14032.77997
ID5	262	2008/9	14027.52983
ID5	263	2008/9	13461.44382
ID5	264	2008/9	12377.26907
ID5	265	2008/9	12456.22198
ID5	266	2008/9	12862.19891
ID5	267	2008/9	13321.51014
ID5	268	2008/9	13603.31483
ID5	269	2008/9	13854.72989
ID5	270	2008/9	13949.87513
ID5	271	2008/9	13905.09879
ID5	272	2008/9	13937.75975
ID5	273	2008/9	13986.30114
ID5	274	2008/9	14018.32727
ID5	275	2008/9	14147.46497
ID5	276	2008/9	14269.10684
ID5	277	2008/9	14219.83826
ID5	278	2008/9	14044.20777
ID5	279	2008/9	14046.60351
ID5	280	2008/9	14062.63494
ID5	281	2008/9	13880.67822
ID5	282	2008/9	13699.39253
ID5	283	2008/9	13006.4361
ID5	284	2008/9	11900.57837
ID5	285	2008/9	11277.58426
ID5	286	2008/9	10822.38095
ID5	287	2008/9	10565.58564
ID5	288	2008/9	10493.17976
ID5	289	2008/9	10368.85831
ID5	290	2008/9	10243.26865
ID5	291	2008/9	10205.58084
ID5	292	2008/9	10124.13691
ID5	293	2008/9	9986.019388
ID5	294	2008/9	9897.421251
ID5	295	2008/9	9832.34095
ID5	296	2008/9	9686.470306
ID5	297	2008/9	9257.867323
ID5	298	2008/9	7857.530932
ID5	299	2008/9	7294.761714
ID5	300	2008/9	7317.725666
ID5	301	2008/9	7264.100658
ID5	302	2008/9	7114.52734
ID5	303	2008/9	7036.323446
ID5	304	2008/9	7015.971569
ID5	305	2008/9	7030.952969
ID5	306	2008/9	6777.681124
ID5	307	2008/9	5454.402403
ID5	308	2008/9	3987.568706
ID5	309	2008/9	2948.831695
ID5	310	2008/9	2683.321399
ID5	311	2008/9	2582.659728
ID5	312	2008/9	2130.278379
ID5	313	2008/9	1584.282494
ID5	314	2008/9	779.3793007
ID5	315	2008/9	482.3728375
ID5	316	2008/9	389.3604819
ID5	317	2008/9	329.8117864
ID5	318	2008/9	319.0077529
ID5	319	2008/9	137.3283873
ID5	320	2008/9	31.54643725
ID5	321	2008/9	25.04511628
ID5	322	2008/9	17.95517738
ID5	323	2008/9	5.471025096
ID5	324	2008/9	0.075400069
ID5	325	2008/9	0.254834951
ID5	326	2008/9	0.321910238
ID5	327	2008/9	0.299540482
ID5	328	2008/9	0.278724087
ID5	329	2008/9	0.417223988
ID5	330	2008/9	0.339599498
ID5	331	2008/9	0.182280579
ID5	332	2008/9	0.205685803
ID5	333	2008/9	0.306781199
ID5	334	2008/9	0.121642478
ID5	335	2008/9	0.081488236
ID5	336	2008/9	0.113771953
ID5	337	2008/9	0.095185031
ID5	338	2008/9	0.070804662
ID5	339	2008/9	0.050204514
ID5	340	2008/9	0.021511462
ID5	341	2008/9	0.019188427
ID5	342	2008/9	0.038163741
ID5	343	2008/9	0.048051307
ID5	344	2008/9	0.05716022
ID5	345	2008/9	0.096998213
ID5	346	2008/9	0.30685028
ID5	347	2008/9	0.269308679
ID5	348	2008/9	0.236285187
ID5	349	2008/9	0.729674805
ID5	350	2008/9	5.145564757
ID5	351	2008/9	27.03441716
ID5	352	2008/9	42.33834511
ID5	353	2008/9	44.12020105
ID5	354	2008/9	50.01340471
ID5	355	2008/9	63.79232977
ID5	356	2008/9	108.9087858
ID5	357	2008/9	115.5037358
ID5	358	2008/9	120.182945
ID5	359	2008/9	123.4170631
ID5	360	2008/9	146.273114
ID5	361	2008/9	147.2280483
ID5	362	2008/9	148.5283486
ID5	363	2008/9	149.3172424
ID6	0	2008/9	0
ID6	1	2008/9	0.210812396
ID6	2	2008/9	0.244911303
ID6	3	2008/9	0.20323463
ID6	4	2008/9	0.259334115
ID6	5	2008/9	0.218138654
ID6	6	2008/9	0.044589499
ID6	7	2008/9	0.072910941
ID6	8	2008/9	0.140200408
ID6	9	2008/9	0.001679844
ID6	10	2008/9	0.104241303
ID6	11	2008/9	0.224705446
ID6	12	2008/9	0.078495141
ID6	13	2008/9	1.154913862
ID6	14	2008/9	2.449047471
ID6	15	2008/9	2.637035957
ID6	16	2008/9	3.047672352
ID6	17	2008/9	3.988013992
ID6	18	2008/9	4.375350239
ID6	19	2008/9	3.942368146
ID6	20	2008/9	3.437597477
ID6	21	2008/9	1.391122199
ID6	22	2008/9	1.027308264
ID6	23	2008/9	0.823285426
ID6	24	2008/9	0.209517876
ID6	25	2008/9	0.52832764
ID6	26	2008/9	1.428668471
ID6	27	2008/9	2.342062582
ID6	28	2008/9	2.81280155
ID6	29	2008/9	3.631390709
ID6	30	2008/9	4.839631871
ID6	31	2008/9	5.370135726
ID6	32	2008/9	5.280060625
ID6	33	2008/9	5.783961902
ID6	34	2008/9	6.661908515
ID6	35	2008/9	6.251892552
ID6	36	2008/9	4.995018818
ID6	37	2008/9	4.833497783
ID6	38	2008/9	3.88839041
ID6	39	2008/9	3.254627948
ID6	40	2008/9	3.535098533
ID6	41	2008/9	4.631262059
ID6	42	2008/9	4.207520715
ID6	43	2008/9	1.373523717
ID6	44	2008/9	0.710472115
ID6	45	2008/9	0.573712473
ID6	46	2008/9	0.706152459
ID6	47	2008/9	0.858670098
ID6	48	2008/9	0.559477692
ID6	49	2008/9	1.283790876
ID6	50	2008/9	1.688504292
ID6	51	2008/9	3.643696509
ID6	52	2008/9	3.740089334
ID6	53	2008/9	2.184720464
ID6	54	2008/9	0.797845839
ID6	55	2008/9	0.591155091
ID6	56	2008/9	0.889896243
ID6	57	2008/9	0.091553338
ID6	58	2008/9	0.102364018
ID6	59	2008/9	0.097843544
ID6	60	2008/9	1.105608328
ID6	61	2008/9	5.135118782
ID6	62	2008/9	6.106074153
ID6	63	2008/9	5.164828257
ID6	64	2008/9	1.47667958
ID6	65	2008/9	0.04336719
ID6	66	2008/9	0.198724917
ID6	67	2008/9	0.451613672
ID6	68	2008/9	0.215579814
ID6	69	2008/9	0.254794793
ID6	70	2008/9	7.424468193
ID6	71	2008/9	0.215353475
ID6	72	2008/9	0.053041723
ID6	73	2008/9	0.465631884
ID6	74	2008/9	0.430520634
ID6	75	2008/9	0.141286824
ID6	76	2008/9	0.025291189
ID6	77	2008/9	0.278173623
ID6	78	2008/9	0.051205043
ID6	79	2008/9	0.434807792
ID6	80	2008/9	0.200098655
ID6	81	2008/9	0.236182369
ID6	82	2008/9	0.036017603
ID6	83	2008/9	0.133475957
ID6	84	2008/9	0.134703104
ID6	85	2008/9	0.32574549
ID6	86	2008/9	6.495711528
ID6	87	2008/9	5.959307018
ID6	88	2008/9	0.984123363
ID6	89	2008/9	1.156373301
ID6	90	2008/9	1.072588482
ID6	91	2008/9	0.812337514
ID6	92	2008/9	0.828827797
ID6	93	2008/9	1.660255552
ID6	94	2008/9	1.908764174
ID6	95	2008/9	1.559721928
ID6	96	2008/9	1.34035122
ID6	97	2008/9	2.822745062
ID6	98	2008/9	2.588110691
ID6	99	2008/9	2.164666371
ID6	100	2008/9	1.725779165
ID6	101	2008/9	2.205815707
ID6	102	2008/9	2.500316054
ID6	103	2008/9	2.299791496
ID6	104	2008/9	4.012297149
ID6	105	2008/9	4.05260238
ID6	106	2008/9	5.911125062
ID6	107	2008/9	21.9079225
ID6	108	2008/9	13.09456621
ID6	109	2008/9	1.27037606
ID6	110	2008/9	2.296810606
ID6	111	2008/9	2.720059172
ID6	112	2008/9	5.092303948
ID6	113	2008/9	8.984097322
ID6	114	2008/9	21.59638763
ID6	115	2008/9	22.74114792
ID6	116	2008/9	22.65435495
ID6	117	2008/9	23.14370975
ID6	118	2008/9	23.0742311
ID6	119	2008/9	19.3419308
ID6	120	2008/9	21.69433118
ID6	121	2008/9	26.45707238
ID6	122	2008/9	28.39759994
ID6	123	2008/9	27.36485861
ID6	124	2008/9	66.78410444
ID6	125	2008/9	117.961816
ID6	126	2008/9	216.6339187
ID6	127	2008/9	484.0153204
ID6	128	2008/9	630.3134657
ID6	129	2008/9	1171.674448
ID6	130	2008/9	2058.662876
ID6	131	2008/9	2320.958102
ID6	132	2008/9	2408.733831
ID6	133	2008/9	2421.876037
ID6	134	2008/9	2494.700581
ID6	135	2008/9	2608.327453
ID6	136	2008/9	2725.381101
ID6	137	2008/9	2726.045948
ID6	138	2008/9	2699.227737
ID6	139	2008/9	2727.292239
ID6	140	2008/9	2704.694163
ID6	141	2008/9	2753.93256
ID6	142	2008/9	2699.025145
ID6	143	2008/9	2649.125334
ID6	144	2008/9	2586.685103
ID6	145	2008/9	2472.561014
ID6	146	2008/9	2673.458022
ID6	147	2008/9	2758.765676
ID6	148	2008/9	2717.905906
ID6	149	2008/9	2695.006682
ID6	150	2008/9	2714.379407
ID6	151	2008/9	2535.921614
ID6	152	2008/9	2358.96832
ID6	153	2008/9	2354.741577
ID6	154	2008/9	2249.46479
ID6	155	2008/9	2235.586272
ID6	156	2008/9	2231.110744
ID6	157	2008/9	2291.440002
ID6	158	2008/9	2489.607189
ID6	159	2008/9	2725.164976
ID6	160	2008/9	2586.335449
ID6	161	2008/9	2455.123771
ID6	162	2008/9	2408.979745
ID6	163	2008/9	2408.040884
ID6	164	2008/9	2375.123272
ID6	165	2008/9	2239.022701
ID6	166	2008/9	2238.834893
ID6	167	2008/9	2314.906924
ID6	168	2008/9	2466.340246
ID6	169	2008/9	2497.771037
ID6	170	2008/9	2429.69065
ID6	171	2008/9	2416.75922
ID6	172	2008/9	2399.886434
ID6	173	2008/9	2487.760601
ID6	174	2008/9	2577.163166
ID6	175	2008/9	2737.727632
ID6	176	2008/9	2780.952511
ID6	177	2008/9	2693.80786
ID6	178	2008/9	2729.347988
[truncated: 12,899 more rows]
