# Supplementary material for: Quantifying Migration Behaviour Using Net Squared Displacement Approach: Clarifications and Caveats
Source: PLoS One. 2016 Mar 3;11(3):e0149594. doi: 10.1371/journal.pone.0149594 (PMC4777320; doi:10.1371/journal.pone.0149594)
Supplement: S2 File — Zipped folder containing four data files. Each file contains a unique ID for the individuals, a timestamp (nDaysYr) and the NSD which are necessary to fit the models outlined in S1 File. The data files contain 1) Movement data for part one (classifying 489 trajectories), 2) Movement data for part two with 1 location per day, 3) Movement data for part two with high resolution and 4) Movement data for part two with mean resolution. All data files for Part Two contain 41 individuals as outlined in the methods. (ZIP) [file pone.0149594.s005.zip › Movement data for part one.csv]

yrMooseID	nDaysYr	Season	NSDm
ID1	1	2004/5	0
ID1	2	2004/5	1.711818002
ID1	3	2004/5	63.16366336
ID1	4	2004/5	95.21122621
ID1	5	2004/5	126.5912647
ID1	6	2004/5	146.2937727
ID1	7	2004/5	148.1922431
ID1	8	2004/5	111.8961842
ID1	9	2004/5	107.5433955
ID1	10	2004/5	106.8385143
ID1	11	2004/5	115.8364926
ID1	12	2004/5	118.9457603
ID1	13	2004/5	131.952304
ID1	14	2004/5	141.8096055
ID1	15	2004/5	156.5579726
ID1	16	2004/5	164.958827
ID1	17	2004/5	159.5244034
ID1	18	2004/5	144.9107757
ID1	19	2004/5	148.7414196
ID1	20	2004/5	121.439398
ID1	21	2004/5	122.8597915
ID1	22	2004/5	122.1678528
ID1	23	2004/5	122.1718427
ID1	24	2004/5	125.8130584
ID1	25	2004/5	132.9095477
ID1	26	2004/5	128.5241195
ID1	27	2004/5	130.6324342
ID1	28	2004/5	126.0393611
ID1	29	2004/5	113.7522095
ID1	30	2004/5	122.2965951
ID1	31	2004/5	159.9350783
ID1	32	2004/5	156.4785748
ID1	33	2004/5	146.8843776
ID1	34	2004/5	179.0603262
ID1	35	2004/5	214.086437
ID1	36	2004/5	218.7427826
ID1	37	2004/5	245.3106208
ID1	38	2004/5	257.5036197
ID1	39	2004/5	266.6437019
ID1	40	2004/5	269.5555045
ID1	41	2004/5	257.9104751
ID1	42	2004/5	264.4656495
ID1	43	2004/5	266.8527994
ID1	44	2004/5	270.3418945
ID1	45	2004/5	277.1620176
ID1	46	2004/5	287.7703409
ID1	47	2004/5	256.9798508
ID1	48	2004/5	241.1585392
ID1	49	2004/5	233.1995856
ID1	50	2004/5	227.124407
ID1	51	2004/5	151.3748911
ID1	52	2004/5	71.95619549
ID1	53	2004/5	67.74470594
ID1	54	2004/5	53.70944378
ID1	55	2004/5	35.12695864
ID1	56	2004/5	29.81686551
ID1	57	2004/5	23.01763817
ID1	58	2004/5	7.014322386
ID1	59	2004/5	9.86391474
ID1	60	2004/5	8.846853095
ID1	61	2004/5	12.64179936
ID1	62	2004/5	37.57686895
ID1	63	2004/5	55.1683709
ID1	64	2004/5	95.26182999
ID1	65	2004/5	186.144807
ID1	66	2004/5	221.6492838
ID1	67	2004/5	222.3802072
ID1	80	2004/5	782.5849189
ID1	81	2004/5	761.7724274
ID1	82	2004/5	787.9565545
ID1	83	2004/5	875.8005063
ID1	84	2004/5	872.9737781
ID1	85	2004/5	846.8522773
ID1	86	2004/5	853.9339734
ID1	87	2004/5	774.6212989
ID1	88	2004/5	820.023363
ID1	89	2004/5	821.4270392
ID1	90	2004/5	838.4088538
ID1	91	2004/5	812.7083603
ID1	92	2004/5	786.6221998
ID1	93	2004/5	764.0274688
ID1	94	2004/5	793.0164054
ID1	95	2004/5	802.4043767
ID1	96	2004/5	802.423494
ID1	97	2004/5	800.4100676
ID1	98	2004/5	803.9440069
ID1	99	2004/5	800.7336997
ID1	100	2004/5	798.1956174
ID1	101	2004/5	799.2682387
ID1	102	2004/5	797.6234574
ID1	103	2004/5	812.9625215
ID1	104	2004/5	814.5437744
ID1	105	2004/5	814.7282926
ID1	106	2004/5	804.3310078
ID1	107	2004/5	816.6835785
ID1	108	2004/5	816.1790542
ID1	109	2004/5	815.1455816
ID1	110	2004/5	817.0722101
ID1	111	2004/5	825.4564785
ID1	112	2004/5	825.6361261
ID1	113	2004/5	824.4515614
ID1	114	2004/5	825.2802121
ID1	115	2004/5	822.1259489
ID1	116	2004/5	822.5806849
ID1	117	2004/5	818.0488265
ID1	118	2004/5	818.4128739
ID1	119	2004/5	822.0678168
ID1	120	2004/5	837.7627486
ID1	121	2004/5	834.2956474
ID1	122	2004/5	832.4370888
ID1	123	2004/5	833.026436
ID1	124	2004/5	830.1798122
ID1	125	2004/5	829.8476036
ID1	126	2004/5	831.8773322
ID1	127	2004/5	826.1175739
ID1	128	2004/5	827.3416258
ID1	129	2004/5	821.9157842
ID1	130	2004/5	804.6087533
ID1	131	2004/5	818.218451
ID1	132	2004/5	783.2304593
ID1	133	2004/5	782.7732245
ID1	134	2004/5	840.276145
ID1	135	2004/5	807.0710337
ID1	136	2004/5	802.3379694
ID1	137	2004/5	799.8516628
ID1	138	2004/5	789.8870188
ID1	139	2004/5	809.8931147
ID1	140	2004/5	812.2410377
ID1	141	2004/5	808.4483073
ID1	142	2004/5	796.6012739
ID1	143	2004/5	768.4957845
ID1	144	2004/5	772.2516714
ID1	145	2004/5	772.1696153
ID1	146	2004/5	784.6048321
ID1	147	2004/5	783.0434383
ID1	148	2004/5	772.0592112
ID1	149	2004/5	765.3064802
ID1	150	2004/5	777.5760182
ID1	151	2004/5	779.3407603
ID1	152	2004/5	784.3689175
ID1	153	2004/5	784.6406619
ID1	154	2004/5	800.211145
ID1	155	2004/5	797.0131254
ID1	156	2004/5	828.4323431
ID1	157	2004/5	827.4537801
ID1	158	2004/5	817.6947062
ID1	159	2004/5	810.3696846
ID1	160	2004/5	843.8696929
ID1	161	2004/5	784.6005309
ID1	162	2004/5	787.2430162
ID1	163	2004/5	808.4791016
ID1	164	2004/5	831.9474483
ID1	165	2004/5	832.6453637
ID1	166	2004/5	784.5944639
ID1	167	2004/5	778.1424178
ID1	168	2004/5	780.6824723
ID1	169	2004/5	764.9345315
ID1	170	2004/5	772.2459902
ID1	171	2004/5	767.5586723
ID1	172	2004/5	765.8013091
ID1	173	2004/5	765.5359783
ID1	174	2004/5	773.4895055
ID1	175	2004/5	774.3365076
ID1	176	2004/5	794.8684236
ID1	177	2004/5	800.1321048
ID1	178	2004/5	795.4149548
ID1	179	2004/5	778.765106
ID1	180	2004/5	777.1334249
ID1	181	2004/5	767.6688193
ID1	182	2004/5	762.9905707
ID1	183	2004/5	759.9879452
ID1	184	2004/5	774.5992326
ID1	185	2004/5	798.9152126
ID1	186	2004/5	770.8766078
ID1	187	2004/5	741.2625883
ID1	188	2004/5	731.1447223
ID1	189	2004/5	762.2804258
ID1	190	2004/5	766.3687421
ID1	191	2004/5	790.9923002
ID1	192	2004/5	796.18487
ID1	193	2004/5	776.8578292
ID1	194	2004/5	770.2070339
ID1	195	2004/5	765.7283919
ID1	196	2004/5	773.1010896
ID1	197	2004/5	770.4300282
ID1	198	2004/5	771.602765
ID1	199	2004/5	775.8178727
ID1	200	2004/5	770.7712183
ID1	201	2004/5	766.5076671
ID1	202	2004/5	765.3334291
ID1	203	2004/5	772.0958679
ID1	204	2004/5	767.2702535
ID1	205	2004/5	772.9964223
ID1	206	2004/5	767.0073003
ID1	207	2004/5	780.8120288
ID1	208	2004/5	792.4549065
ID1	209	2004/5	764.1588542
ID1	210	2004/5	800.342268
ID1	211	2004/5	802.6228321
ID1	212	2004/5	796.6248077
ID1	213	2004/5	810.0497695
ID1	214	2004/5	801.9424327
ID1	215	2004/5	803.4976255
ID1	216	2004/5	763.8752726
ID1	217	2004/5	818.6160294
ID1	218	2004/5	809.5161462
ID1	219	2004/5	766.473181
ID1	220	2004/5	764.0829309
ID1	221	2004/5	764.5680744
ID1	222	2004/5	757.0087061
ID1	223	2004/5	786.3678576
ID1	224	2004/5	815.1544566
ID1	225	2004/5	828.6230161
ID1	226	2004/5	821.9982077
ID1	227	2004/5	799.8087289
ID1	228	2004/5	768.1198226
ID1	229	2004/5	771.1501561
ID1	230	2004/5	814.3946513
ID1	231	2004/5	882.0618761
ID1	232	2004/5	888.6852056
ID1	233	2004/5	847.0205215
ID1	234	2004/5	767.8698716
ID1	235	2004/5	766.1806227
ID1	236	2004/5	762.2946595
ID1	237	2004/5	764.2994504
ID1	238	2004/5	768.8647683
ID1	239	2004/5	798.2576321
ID1	240	2004/5	799.3271839
ID1	241	2004/5	830.382721
ID1	242	2004/5	816.7780527
ID1	243	2004/5	816.449845
ID1	244	2004/5	766.192048
ID1	245	2004/5	760.1785119
ID1	246	2004/5	791.282053
ID1	247	2004/5	802.6768738
ID1	248	2004/5	800.9599243
ID1	249	2004/5	798.8005524
ID1	250	2004/5	797.3228411
ID1	251	2004/5	809.0615113
ID1	252	2004/5	825.1064625
ID1	253	2004/5	801.9764465
ID1	254	2004/5	804.4531928
ID1	255	2004/5	843.9005582
ID1	256	2004/5	768.5917606
ID1	257	2004/5	781.0019987
ID1	258	2004/5	795.0325207
ID1	259	2004/5	801.3726815
ID1	260	2004/5	802.5878152
ID1	261	2004/5	840.9060951
ID1	262	2004/5	853.2708066
ID1	263	2004/5	816.5908094
ID1	264	2004/5	841.3883144
ID1	265	2004/5	803.5473449
ID1	266	2004/5	802.3146185
ID1	267	2004/5	822.1358484
ID1	268	2004/5	788.3528977
ID1	269	2004/5	796.9035869
ID1	270	2004/5	802.7286776
ID1	271	2004/5	832.6718689
ID1	272	2004/5	839.4128438
ID1	273	2004/5	803.4132624
ID1	274	2004/5	803.6289656
ID1	275	2004/5	840.3240356
ID1	276	2004/5	881.8595601
ID1	277	2004/5	806.7565187
ID1	278	2004/5	809.4711334
ID1	279	2004/5	806.2677018
ID1	280	2004/5	811.910548
ID1	281	2004/5	791.329948
ID1	282	2004/5	742.1761887
ID1	283	2004/5	808.2815352
ID1	284	2004/5	804.8288231
ID1	285	2004/5	803.2407997
ID1	286	2004/5	744.0619478
ID1	287	2004/5	805.6712857
ID1	288	2004/5	802.9965587
ID1	289	2004/5	800.3116154
ID1	290	2004/5	807.0150903
ID1	291	2004/5	862.07896
ID1	292	2004/5	801.9496734
ID1	293	2004/5	783.9919362
ID1	294	2004/5	790.9760789
ID1	295	2004/5	814.1963122
ID1	296	2004/5	856.1870584
ID1	297	2004/5	825.3958726
ID1	298	2004/5	806.4127979
ID1	299	2004/5	744.0046103
ID1	300	2004/5	626.4407606
ID1	301	2004/5	619.7630244
ID1	302	2004/5	633.1872878
ID1	303	2004/5	648.6531052
ID1	304	2004/5	696.4540423
ID1	305	2004/5	641.4677738
ID1	306	2004/5	636.7399097
ID1	307	2004/5	650.5861159
ID1	308	2004/5	649.9078241
ID1	309	2004/5	670.8226572
ID1	310	2004/5	648.4487117
ID1	311	2004/5	624.4735585
ID1	312	2004/5	608.0067155
ID1	313	2004/5	607.7731006
ID1	314	2004/5	633.7510148
ID1	315	2004/5	634.3186891
ID1	316	2004/5	630.2556701
ID1	317	2004/5	625.2388126
ID1	318	2004/5	618.541342
ID1	319	2004/5	594.3278528
ID1	320	2004/5	581.1738768
ID1	321	2004/5	576.9690311
ID1	322	2004/5	574.5315571
ID1	323	2004/5	518.8064905
ID1	324	2004/5	511.9570584
ID1	325	2004/5	509.2480971
ID1	326	2004/5	505.7117967
ID1	327	2004/5	385.132308
ID1	328	2004/5	284.7856203
ID1	329	2004/5	287.906181
ID1	330	2004/5	290.8396728
ID1	331	2004/5	210.801827
ID1	332	2004/5	196.6082547
ID1	333	2004/5	167.1499294
ID1	334	2004/5	159.6461503
ID1	335	2004/5	146.7401005
ID1	336	2004/5	127.3828595
ID1	337	2004/5	132.79459
ID1	338	2004/5	113.7732756
ID1	339	2004/5	102.5292068
ID1	340	2004/5	90.91864813
ID1	341	2004/5	82.21107935
ID1	342	2004/5	85.54414857
ID1	343	2004/5	76.16939588
ID1	344	2004/5	74.64889621
ID1	345	2004/5	65.60918234
ID1	346	2004/5	72.52669859
ID1	347	2004/5	60.36838708
ID1	348	2004/5	61.87044678
ID1	349	2004/5	66.82529179
ID1	350	2004/5	73.75929361
ID1	351	2004/5	30.23320609
ID1	352	2004/5	30.26450926
ID1	353	2004/5	24.84511191
ID1	354	2004/5	23.64499051
ID1	355	2004/5	17.75663533
ID1	356	2004/5	19.35263305
ID1	357	2004/5	22.15480812
ID1	358	2004/5	19.95327688
ID1	359	2004/5	14.19427354
ID1	360	2004/5	10.13754476
ID1	361	2004/5	2.733513648
ID1	362	2004/5	4.324123801
ID1	363	2004/5	3.805881605
ID1	364	2004/5	1.609174541
ID2	1	2004/5	0
ID2	2	2004/5	2.585549282
ID2	3	2004/5	2.633170581
ID2	4	2004/5	2.904489279
ID2	5	2004/5	0.184725151
ID2	6	2004/5	0.033098173
ID2	7	2004/5	0.192735914
ID2	8	2004/5	2.086383896
ID2	9	2004/5	2.451551929
ID2	10	2004/5	6.268289949
ID2	11	2004/5	8.611389544
ID2	12	2004/5	9.999006078
ID2	13	2004/5	9.436300624
ID2	14	2004/5	9.827746894
ID2	15	2004/5	9.769843267
ID2	16	2004/5	9.212047593
ID2	17	2004/5	10.25952011
ID2	18	2004/5	9.380104913
ID2	19	2004/5	8.596233239
ID2	20	2004/5	9.097977652
ID2	21	2004/5	8.821750534
ID2	22	2004/5	8.352608564
ID2	23	2004/5	7.767909722
ID2	24	2004/5	7.881051005
ID2	25	2004/5	8.064269173
ID2	26	2004/5	8.155047271
ID2	27	2004/5	8.626074879
ID2	28	2004/5	8.810066941
ID2	29	2004/5	9.921917337
ID2	30	2004/5	8.735525549
ID2	31	2004/5	3.563826315
ID2	32	2004/5	0.678210391
ID2	33	2004/5	0.878364874
ID2	34	2004/5	0.144562987
ID2	35	2004/5	0.960963959
ID2	36	2004/5	0.442239514
ID2	37	2004/5	0.442951121
ID2	38	2004/5	0.135632485
ID2	39	2004/5	0.423238016
ID2	40	2004/5	0.476941699
ID2	41	2004/5	1.044558606
ID2	42	2004/5	1.288269187
ID2	43	2004/5	0.05579742
ID2	44	2004/5	0.18070272
ID2	45	2004/5	5.404646949
ID2	46	2004/5	8.696061675
ID2	47	2004/5	10.0570877
ID2	48	2004/5	9.418985539
ID2	49	2004/5	7.711744426
ID2	50	2004/5	6.573589933
ID2	51	2004/5	8.332378316
ID2	52	2004/5	7.502688259
ID2	53	2004/5	10.15109099
ID2	54	2004/5	16.06444873
ID2	55	2004/5	21.89766023
ID2	56	2004/5	24.03067354
ID2	57	2004/5	28.60011354
ID2	58	2004/5	42.16432135
ID2	59	2004/5	53.31191269
ID2	60	2004/5	64.18168906
ID2	61	2004/5	72.72626289
ID2	62	2004/5	78.87068744
ID2	63	2004/5	71.78131323
ID2	64	2004/5	82.15316843
ID2	65	2004/5	84.05171946
ID2	66	2004/5	99.40408968
ID2	67	2004/5	103.1802092
ID2	68	2004/5	95.20137231
ID2	69	2004/5	90.28597326
ID2	70	2004/5	121.4337873
ID2	80	2004/5	640.4795289
ID2	81	2004/5	704.4372442
ID2	82	2004/5	731.2568572
ID2	83	2004/5	769.8974612
ID2	84	2004/5	960.5532708
ID2	85	2004/5	894.1037784
ID2	86	2004/5	825.2017235
ID2	87	2004/5	665.9398462
ID2	88	2004/5	671.9687334
ID2	89	2004/5	670.8117325
ID2	90	2004/5	663.6250978
ID2	91	2004/5	662.3227407
ID2	92	2004/5	664.4706456
ID2	93	2004/5	663.4530771
ID2	94	2004/5	664.8323135
ID2	95	2004/5	664.5364334
ID2	96	2004/5	632.5919529
ID2	97	2004/5	629.1271959
ID2	98	2004/5	626.0404966
ID2	99	2004/5	630.6575625
ID2	100	2004/5	632.9749818
ID2	101	2004/5	636.0558468
ID2	102	2004/5	637.8049565
ID2	103	2004/5	638.534324
ID2	104	2004/5	640.3598375
ID2	105	2004/5	618.8641185
ID2	106	2004/5	627.0143406
ID2	107	2004/5	624.194137
ID2	108	2004/5	626.9506194
ID2	109	2004/5	624.3880928
ID2	110	2004/5	617.8508315
ID2	111	2004/5	627.1089503
ID2	112	2004/5	631.2216103
ID2	113	2004/5	619.583711
ID2	114	2004/5	625.7875842
ID2	115	2004/5	623.9219564
ID2	116	2004/5	652.1945154
ID2	117	2004/5	624.6785541
ID2	118	2004/5	604.5245095
ID2	119	2004/5	635.8556814
ID2	120	2004/5	647.1265407
ID2	121	2004/5	665.2779452
ID2	122	2004/5	663.9708067
ID2	123	2004/5	669.627694
ID2	124	2004/5	653.9272589
ID2	125	2004/5	655.1687422
ID2	126	2004/5	662.4658046
ID2	127	2004/5	631.8418744
ID2	128	2004/5	662.3720889
ID2	129	2004/5	623.6992265
ID2	130	2004/5	600.1527963
ID2	131	2004/5	598.3813689
ID2	132	2004/5	613.0697547
ID2	133	2004/5	655.4562129
ID2	134	2004/5	657.5641021
ID2	135	2004/5	593.1035537
ID2	136	2004/5	645.2055605
ID2	137	2004/5	629.7655186
ID2	138	2004/5	653.2674194
ID2	139	2004/5	681.3310356
ID2	140	2004/5	780.1360936
ID2	141	2004/5	812.200229
ID2	142	2004/5	645.4450956
ID2	143	2004/5	632.7516349
ID2	144	2004/5	624.2895923
ID2	145	2004/5	670.1413638
ID2	146	2004/5	714.3572953
ID2	147	2004/5	696.4312246
ID2	148	2004/5	691.5278892
ID2	149	2004/5	614.6887005
ID2	150	2004/5	601.6626427
ID2	151	2004/5	622.443401
ID2	152	2004/5	663.1321981
ID2	153	2004/5	605.0598215
ID2	154	2004/5	722.118904
ID2	155	2004/5	756.7942734
ID2	156	2004/5	739.2943962
ID2	157	2004/5	891.4452959
ID2	158	2004/5	875.7121041
ID2	159	2004/5	878.2570677
ID2	160	2004/5	825.8928386
ID2	161	2004/5	777.9813471
ID2	162	2004/5	720.5013322
ID2	163	2004/5	702.556036
ID2	164	2004/5	692.1888558
ID2	165	2004/5	739.3864474
ID2	166	2004/5	767.7557367
ID2	167	2004/5	768.0671314
ID2	168	2004/5	778.8500779
ID2	169	2004/5	780.5044965
ID2	170	2004/5	772.5496181
ID2	171	2004/5	760.6269587
ID2	172	2004/5	764.9516579
ID2	173	2004/5	759.5332791
ID2	174	2004/5	769.9416126
ID2	175	2004/5	783.6522578
ID2	176	2004/5	781.3415333
ID2	177	2004/5	822.3783309
ID2	178	2004/5	840.567436
ID2	179	2004/5	844.7915751
ID2	180	2004/5	873.5781405
ID2	181	2004/5	878.265492
ID2	182	2004/5	860.8232691
ID2	183	2004/5	842.3557788
ID2	184	2004/5	812.7108634
ID2	185	2004/5	797.1605682
ID2	186	2004/5	794.0575959
ID2	187	2004/5	813.9346106
ID2	188	2004/5	805.5609046
ID2	189	2004/5	794.8725254
ID2	190	2004/5	766.6780862
ID2	191	2004/5	708.242838
ID2	192	2004/5	710.4493557
ID2	193	2004/5	719.0694838
ID2	194	2004/5	718.3150049
ID2	195	2004/5	704.3101037
ID2	196	2004/5	709.5272931
ID2	197	2004/5	712.08875
ID2	198	2004/5	622.0060947
ID2	199	2004/5	615.9184221
ID2	200	2004/5	613.91847
ID2	201	2004/5	667.1861034
ID2	202	2004/5	655.6678407
ID2	203	2004/5	694.593055
ID2	204	2004/5	699.5595015
ID2	205	2004/5	722.9763083
ID2	206	2004/5	738.2152738
ID2	207	2004/5	744.8734333
ID2	208	2004/5	734.3362309
ID2	209	2004/5	741.8764391
ID2	210	2004/5	738.6878546
ID2	211	2004/5	722.7868709
ID2	212	2004/5	739.3530101
ID2	213	2004/5	727.0759326
ID2	214	2004/5	702.1530862
ID2	215	2004/5	739.4448368
ID2	216	2004/5	841.0919769
ID2	217	2004/5	799.0740836
ID2	218	2004/5	904.1730607
ID2	219	2004/5	909.5098116
ID2	220	2004/5	916.7053659
ID2	221	2004/5	870.7797467
ID2	222	2004/5	870.4155602
ID2	223	2004/5	878.9003935
ID2	224	2004/5	867.922754
ID2	225	2004/5	867.0750395
ID2	226	2004/5	851.668698
ID2	227	2004/5	869.0263165
ID2	228	2004/5	878.5862281
ID2	229	2004/5	871.7442283
ID2	230	2004/5	865.2745788
ID2	231	2004/5	870.5968564
ID2	232	2004/5	875.2181571
ID2	233	2004/5	869.6566534
ID2	234	2004/5	879.6734572
ID2	235	2004/5	874.7400821
ID2	236	2004/5	872.6379654
ID2	237	2004/5	711.4398449
ID2	238	2004/5	723.699512
ID2	239	2004/5	721.6351606
ID2	240	2004/5	724.3557794
ID2	241	2004/5	724.5016346
ID2	242	2004/5	713.9135317
ID2	243	2004/5	684.4922188
ID2	244	2004/5	754.222614
ID2	245	2004/5	753.9990121
ID2	246	2004/5	774.2369094
ID2	247	2004/5	756.7473577
ID2	248	2004/5	754.6449772
ID2	249	2004/5	756.9157721
ID2	250	2004/5	756.4729996
ID2	251	2004/5	758.9291947
ID2	252	2004/5	789.792794
ID2	253	2004/5	802.5928536
ID2	254	2004/5	796.9882769
ID2	255	2004/5	795.44582
ID2	256	2004/5	788.9534112
ID2	257	2004/5	792.9311741
ID2	258	2004/5	793.2376682
ID2	259	2004/5	791.8079483
ID2	260	2004/5	793.60841
ID2	261	2004/5	775.2788598
ID2	262	2004/5	777.8704368
ID2	263	2004/5	772.9698066
ID2	264	2004/5	774.1754967
ID2	265	2004/5	769.5256447
ID2	266	2004/5	760.1330917
ID2	267	2004/5	757.4051368
ID2	268	2004/5	759.0560406
ID2	269	2004/5	756.9063786
ID2	270	2004/5	757.2113348
ID2	271	2004/5	757.6972676
ID2	272	2004/5	749.2771837
ID2	273	2004/5	758.5024411
ID2	274	2004/5	758.3730858
ID2	275	2004/5	752.0878343
ID2	276	2004/5	750.3988368
ID2	277	2004/5	689.7225932
ID2	278	2004/5	688.1773008
ID2	279	2004/5	688.8793649
ID2	280	2004/5	689.6201955
ID2	281	2004/5	688.0678671
ID2	282	2004/5	684.418963
ID2	283	2004/5	689.0115326
ID2	284	2004/5	688.0981844
ID2	285	2004/5	688.8881918
ID2	286	2004/5	678.0178124
ID2	287	2004/5	680.6647197
ID2	288	2004/5	680.5448848
ID2	289	2004/5	613.7203152
ID2	290	2004/5	575.6962702
ID2	291	2004/5	596.6928479
ID2	292	2004/5	613.4577992
ID2	293	2004/5	627.8868537
ID2	294	2004/5	613.5123506
ID2	295	2004/5	616.8551868
ID2	296	2004/5	610.3594086
ID2	297	2004/5	619.0417985
ID2	298	2004/5	607.3385611
ID2	299	2004/5	612.3789493
ID2	300	2004/5	588.4835357
ID2	301	2004/5	618.8778761
ID2	302	2004/5	633.5016323
ID2	303	2004/5	632.7654764
ID2	304	2004/5	662.3851578
ID2	305	2004/5	661.6931895
ID2	306	2004/5	665.3880396
ID2	307	2004/5	667.1389129
ID2	308	2004/5	659.6248391
ID2	309	2004/5	665.0664296
ID2	310	2004/5	667.3308554
ID2	311	2004/5	660.2811565
ID2	312	2004/5	652.7606441
ID2	313	2004/5	661.5156462
ID2	314	2004/5	657.4369356
ID2	315	2004/5	652.3579834
ID2	316	2004/5	663.6985695
ID2	317	2004/5	683.6006633
ID2	318	2004/5	714.540549
ID2	319	2004/5	708.6191738
ID2	320	2004/5	711.9966587
ID2	321	2004/5	728.1793583
ID2	322	2004/5	729.1839258
ID2	323	2004/5	731.5542585
ID2	324	2004/5	621.8928821
ID2	325	2004/5	569.2420834
ID2	326	2004/5	570.9248643
ID2	327	2004/5	572.7698147
ID2	328	2004/5	568.9007458
ID2	329	2004/5	570.3221424
ID2	330	2004/5	560.1671916
ID2	331	2004/5	554.2600059
ID2	332	2004/5	554.7247485
ID2	333	2004/5	276.3260207
ID2	334	2004/5	292.9061339
ID2	335	2004/5	163.9378657
ID2	336	2004/5	105.7266649
ID2	337	2004/5	108.4408296
ID2	338	2004/5	105.2424945
ID2	339	2004/5	100.8772704
ID2	340	2004/5	91.83714424
ID2	341	2004/5	85.94916299
ID2	342	2004/5	97.58544717
ID2	343	2004/5	92.78417512
ID2	344	2004/5	107.7508554
ID2	345	2004/5	105.0271499
ID2	346	2004/5	104.3615879
ID2	347	2004/5	96.7767049
ID2	348	2004/5	100.6297197
ID2	349	2004/5	104.5318774
ID2	350	2004/5	96.13178807
ID2	351	2004/5	96.54380546
ID2	352	2004/5	97.17937666
ID2	353	2004/5	97.58940602
ID2	354	2004/5	98.0057632
ID2	355	2004/5	102.9800837
ID2	356	2004/5	105.6435908
ID2	357	2004/5	104.5719456
ID2	358	2004/5	103.8848472
ID2	359	2004/5	105.7887195
ID2	360	2004/5	101.9351948
ID2	361	2004/5	102.4899815
ID2	362	2004/5	101.3873692
ID2	363	2004/5	104.2687162
ID2	364	2004/5	105.1551217
ID3	1	2004/5	0
ID3	2	2004/5	5.520946953
ID3	3	2004/5	73.98477343
ID3	4	2004/5	86.07269824
ID3	5	2004/5	84.95536422
ID3	6	2004/5	42.70400862
ID3	7	2004/5	73.31631673
ID3	8	2004/5	86.00020731
ID3	9	2004/5	84.96837092
ID3	10	2004/5	82.13838594
ID3	11	2004/5	82.93938582
ID3	12	2004/5	89.89883118
ID3	13	2004/5	69.65731665
ID3	14	2004/5	67.32522679
ID3	15	2004/5	66.19858058
ID3	16	2004/5	65.63128723
ID3	17	2004/5	84.59337087
ID3	18	2004/5	86.74179851
ID3	19	2004/5	85.42206518
ID3	20	2004/5	90.20539395
ID3	21	2004/5	59.62833509
ID3	22	2004/5	54.59571526
ID3	23	2004/5	55.96987317
ID3	24	2004/5	55.3649092
ID3	25	2004/5	56.44314273
ID3	26	2004/5	51.96045754
ID3	27	2004/5	58.9239625
ID3	28	2004/5	39.57883156
ID3	29	2004/5	38.47480988
ID3	30	2004/5	38.13957113
ID3	31	2004/5	38.03582071
ID3	32	2004/5	48.09033905
ID3	33	2004/5	41.17403394
ID3	34	2004/5	32.74026995
ID3	35	2004/5	31.63067756
ID3	36	2004/5	32.91920738
ID3	37	2004/5	45.81692146
ID3	38	2004/5	52.61289807
ID3	39	2004/5	51.61536283
ID3	40	2004/5	47.60582165
ID3	41	2004/5	48.60306807
ID3	42	2004/5	50.74537231
ID3	43	2004/5	51.24093971
ID3	44	2004/5	50.91181031
ID3	45	2004/5	50.85918347
ID3	46	2004/5	45.5634558
ID3	47	2004/5	41.98871472
ID3	48	2004/5	46.51461571
ID3	49	2004/5	44.49418292
ID3	50	2004/5	40.12797553
ID3	51	2004/5	40.98261333
ID3	52	2004/5	41.85251767
ID3	53	2004/5	42.96076823
ID3	54	2004/5	50.23023612
ID3	55	2004/5	50.9167891
ID3	56	2004/5	61.2924343
ID3	57	2004/5	69.97559714
ID3	58	2004/5	164.6456273
ID3	59	2004/5	247.859739
ID3	60	2004/5	239.3906243
ID3	61	2004/5	325.6198639
ID3	62	2004/5	342.0875845
ID3	63	2004/5	349.4882071
ID3	64	2004/5	379.1811599
ID3	65	2004/5	418.628095
ID3	79	2004/5	399.2270956
ID3	80	2004/5	449.3209327
ID3	81	2004/5	433.9829453
ID3	82	2004/5	471.2381967
ID3	83	2004/5	470.8113719
ID3	84	2004/5	516.4409975
ID3	85	2004/5	516.326441
ID3	86	2004/5	516.6353618
ID3	87	2004/5	519.9640102
ID3	88	2004/5	514.6925034
ID3	89	2004/5	514.5153777
ID3	90	2004/5	519.3797819
ID3	91	2004/5	527.4784441
ID3	92	2004/5	520.2242356
ID3	93	2004/5	524.8130638
ID3	94	2004/5	476.3468921
ID3	95	2004/5	476.2012648
ID3	96	2004/5	474.2884291
ID3	97	2004/5	473.6175588
ID3	98	2004/5	480.9216825
ID3	99	2004/5	528.9125574
ID3	100	2004/5	496.8478808
ID3	101	2004/5	503.2197176
ID3	102	2004/5	494.7544442
ID3	103	2004/5	464.4478156
ID3	104	2004/5	466.1575566
ID3	105	2004/5	466.7602477
ID3	106	2004/5	469.8866903
ID3	107	2004/5	526.7044663
ID3	108	2004/5	519.3828469
ID3	109	2004/5	504.2291803
ID3	110	2004/5	519.3554793
ID3	111	2004/5	489.0390044
ID3	112	2004/5	465.4416321
ID3	113	2004/5	521.6279329
ID3	114	2004/5	518.2704922
ID3	115	2004/5	478.8341871
ID3	116	2004/5	473.4682722
ID3	117	2004/5	518.1274685
ID3	118	2004/5	535.4577886
ID3	119	2004/5	502.2722086
ID3	120	2004/5	481.1343233
ID3	121	2004/5	553.5422799
ID3	122	2004/5	531.2209731
ID3	123	2004/5	527.7788106
ID3	124	2004/5	530.4158142
ID3	125	2004/5	527.075852
ID3	126	2004/5	502.0337958
ID3	127	2004/5	468.4634155
ID3	128	2004/5	442.0096224
ID3	129	2004/5	440.8824837
ID3	130	2004/5	438.0239789
ID3	131	2004/5	480.1943737
ID3	132	2004/5	520.3698994
ID3	133	2004/5	528.1967292
ID3	134	2004/5	530.8153332
ID3	135	2004/5	529.4427897
ID3	136	2004/5	532.7918217
ID3	137	2004/5	524.3034988
ID3	138	2004/5	530.3150941
ID3	139	2004/5	524.1019208
ID3	140	2004/5	516.9858947
ID3	141	2004/5	530.8080482
ID3	142	2004/5	530.4218991
ID3	143	2004/5	474.6029944
ID3	144	2004/5	481.8511782
ID3	145	2004/5	471.9791147
ID3	146	2004/5	526.5100343
ID3	147	2004/5	525.6896049
ID3	148	2004/5	527.5078017
ID3	149	2004/5	518.9391025
ID3	150	2004/5	490.7433117
ID3	151	2004/5	502.1374755
ID3	152	2004/5	536.8914412
ID3	153	2004/5	541.6216125
ID3	154	2004/5	512.8354574
ID3	155	2004/5	530.5517979
ID3	156	2004/5	536.5403167
ID3	157	2004/5	527.8575324
ID3	158	2004/5	530.7395221
ID3	159	2004/5	476.8844248
ID3	160	2004/5	527.1796199
ID3	161	2004/5	457.7105457
ID3	162	2004/5	530.5232691
ID3	163	2004/5	539.2155551
ID3	164	2004/5	494.4430593
ID3	165	2004/5	474.8865233
ID3	166	2004/5	525.4095136
ID3	167	2004/5	534.1544688
ID3	168	2004/5	514.4235013
ID3	169	2004/5	487.7673478
ID3	170	2004/5	473.3494764
ID3	171	2004/5	531.0400368
ID3	172	2004/5	536.6916613
ID3	173	2004/5	516.5927107
ID3	174	2004/5	521.8346096
ID3	175	2004/5	440.657877
ID3	176	2004/5	409.3494757
ID3	177	2004/5	419.5416152
ID3	178	2004/5	441.8497744
ID3	179	2004/5	434.0910702
ID3	180	2004/5	440.8678075
ID3	181	2004/5	433.5097613
ID3	182	2004/5	433.1285711
ID3	183	2004/5	526.7895382
ID3	184	2004/5	513.7826223
ID3	185	2004/5	528.9855083
ID3	186	2004/5	438.084671
ID3	187	2004/5	440.801133
ID3	188	2004/5	501.1412235
ID3	189	2004/5	519.2845298
ID3	190	2004/5	485.2854051
ID3	191	2004/5	493.2162659
ID3	192	2004/5	446.8534521
ID3	193	2004/5	478.090219
ID3	194	2004/5	437.3649175
ID3	195	2004/5	435.2857105
ID3	196	2004/5	438.1734259
ID3	197	2004/5	413.3013783
ID3	198	2004/5	490.6040832
ID3	199	2004/5	478.0480083
ID3	200	2004/5	485.9273611
ID3	201	2004/5	488.4820742
ID3	202	2004/5	476.3605798
ID3	203	2004/5	451.8938729
ID3	204	2004/5	436.5536909
ID3	205	2004/5	435.584893
ID3	206	2004/5	430.8979617
ID3	207	2004/5	427.8458502
ID3	208	2004/5	387.4462304
ID3	209	2004/5	401.0430126
ID3	210	2004/5	449.2263534
ID3	211	2004/5	420.0489405
ID3	212	2004/5	399.8970646
ID3	213	2004/5	395.410995
ID3	214	2004/5	432.9933306
ID3	215	2004/5	426.9132901
ID3	216	2004/5	470.3888199
ID3	217	2004/5	411.719924
ID3	218	2004/5	438.6182703
ID3	219	2004/5	431.0711781
ID3	220	2004/5	432.5330635
ID3	221	2004/5	433.5296122
ID3	222	2004/5	446.2154261
ID3	223	2004/5	441.8771605
ID3	224	2004/5	442.707488
ID3	225	2004/5	444.757149
ID3	226	2004/5	437.6965326
ID3	227	2004/5	406.484233
ID3	228	2004/5	370.0958381
ID3	229	2004/5	400.7818743
ID3	230	2004/5	395.9215304
ID3	231	2004/5	389.9458316
ID3	232	2004/5	452.8443736
ID3	233	2004/5	436.1734109
ID3	234	2004/5	423.8542415
ID3	235	2004/5	406.8448002
ID3	236	2004/5	405.8234459
ID3	237	2004/5	403.2965689
ID3	238	2004/5	383.8693925
ID3	239	2004/5	374.9590503
ID3	240	2004/5	352.5205478
ID3	241	2004/5	318.5668129
ID3	242	2004/5	316.8634381
ID3	243	2004/5	202.9761758
ID3	244	2004/5	178.4705791
ID3	245	2004/5	159.5353217
ID3	246	2004/5	144.9128576
ID3	247	2004/5	135.0395708
ID3	248	2004/5	143.2884939
ID3	249	2004/5	145.7480371
ID3	250	2004/5	142.7942853
ID3	251	2004/5	159.299315
ID3	252	2004/5	151.797628
ID3	253	2004/5	137.4166495
ID3	254	2004/5	145.9984213
ID3	255	2004/5	150.0616364
ID3	256	2004/5	145.9286018
ID3	257	2004/5	147.0882202
ID3	258	2004/5	148.8012511
ID3	259	2004/5	179.6734446
ID3	260	2004/5	211.3779324
ID3	261	2004/5	380.2370314
ID3	262	2004/5	464.3880879
ID3	263	2004/5	523.4947489
ID3	264	2004/5	532.8665527
ID3	265	2004/5	534.9873221
ID3	266	2004/5	525.3096965
ID3	267	2004/5	532.2310258
ID3	268	2004/5	539.4935613
ID3	269	2004/5	526.0533982
ID3	270	2004/5	528.6781301
ID3	271	2004/5	533.678116
ID3	272	2004/5	531.7501624
ID3	273	2004/5	529.2924861
ID3	274	2004/5	530.4431093
ID3	275	2004/5	537.3597021
ID3	276	2004/5	543.2087672
ID3	277	2004/5	555.0671151
ID3	278	2004/5	549.7717805
ID3	279	2004/5	556.1793453
ID3	280	2004/5	544.9355764
ID3	281	2004/5	512.6191786
ID3	282	2004/5	492.0259932
ID3	283	2004/5	469.8016615
ID3	284	2004/5	489.881552
ID3	285	2004/5	482.9781136
ID3	286	2004/5	478.4953517
ID3	287	2004/5	399.5415383
ID3	288	2004/5	404.8936729
ID3	289	2004/5	398.0027885
ID3	290	2004/5	295.4296844
ID3	291	2004/5	164.0308281
ID3	292	2004/5	142.8538492
ID3	293	2004/5	132.4597708
ID3	294	2004/5	129.3656321
ID3	295	2004/5	144.3054908
ID3	296	2004/5	173.3300208
ID3	297	2004/5	199.0651285
ID3	298	2004/5	217.6084081
ID3	299	2004/5	223.1300563
ID3	300	2004/5	286.945255
ID3	301	2004/5	409.3836874
ID3	302	2004/5	468.4548778
ID3	303	2004/5	509.9827178
ID3	304	2004/5	531.3788516
ID3	305	2004/5	528.8247393
ID3	306	2004/5	402.6498458
ID3	307	2004/5	406.8158894
ID3	308	2004/5	407.11647
ID3	309	2004/5	406.2768572
ID3	310	2004/5	404.4608901
ID3	311	2004/5	401.1362665
ID3	312	2004/5	395.1915796
ID3	313	2004/5	386.9164511
ID3	314	2004/5	390.6092083
ID3	315	2004/5	435.907187
ID3	316	2004/5	436.2210382
ID3	317	2004/5	400.9973818
ID3	318	2004/5	328.340065
ID3	319	2004/5	325.8073108
ID3	320	2004/5	328.4057144
ID3	321	2004/5	348.7765159
ID3	322	2004/5	360.0021038
ID3	323	2004/5	368.1041589
ID3	324	2004/5	369.1007996
ID3	325	2004/5	326.5598142
ID3	326	2004/5	318.1471275
ID3	327	2004/5	316.0351165
ID3	328	2004/5	323.3715758
ID3	329	2004/5	320.1851987
ID3	330	2004/5	321.2001058
ID3	331	2004/5	325.7694713
ID3	332	2004/5	414.4647279
ID3	333	2004/5	415.5312081
ID3	334	2004/5	402.8423993
ID3	335	2004/5	389.9201819
ID3	336	2004/5	435.1778933
ID3	337	2004/5	447.1212279
ID3	338	2004/5	447.8766103
ID3	339	2004/5	402.0580427
ID3	340	2004/5	477.5241015
ID3	341	2004/5	460.6808461
ID3	342	2004/5	480.2478207
ID3	343	2004/5	467.9631983
ID3	344	2004/5	451.7830359
ID3	345	2004/5	449.25292
ID3	346	2004/5	405.8451861
ID3	347	2004/5	387.6452247
ID3	348	2004/5	416.5651159
ID3	349	2004/5	402.7029025
ID3	350	2004/5	399.9211491
ID3	351	2004/5	265.8212152
ID3	352	2004/5	382.5292343
ID3	353	2004/5	412.9609837
ID3	354	2004/5	403.3455599
ID3	355	2004/5	406.3153553
ID3	356	2004/5	405.1445295
ID3	357	2004/5	415.199379
ID3	358	2004/5	389.9922983
ID3	359	2004/5	328.8184141
ID3	360	2004/5	330.8473079
ID3	361	2004/5	328.419289
ID3	362	2004/5	199.0973029
ID3	363	2004/5	143.2798683
ID3	364	2004/5	117.907041
ID4	2	2004/5	0
ID4	3	2004/5	117.1553848
ID4	4	2004/5	124.442616
ID4	5	2004/5	132.2743452
ID4	6	2004/5	116.3519242
ID4	7	2004/5	114.0576747
ID4	8	2004/5	116.4705197
ID4	9	2004/5	116.8745166
ID4	10	2004/5	113.9743973
ID4	11	2004/5	103.6297799
ID4	12	2004/5	106.4720244
ID4	13	2004/5	103.6585728
ID4	14	2004/5	97.97906684
ID4	15	2004/5	92.06798994
ID4	16	2004/5	88.23858097
ID4	17	2004/5	89.63376603
ID4	18	2004/5	90.91273918
ID4	19	2004/5	86.8876544
ID4	20	2004/5	107.6530564
ID4	21	2004/5	108.3386683
ID4	22	2004/5	111.5289932
ID4	23	2004/5	113.6646926
ID4	24	2004/5	114.8196941
ID4	25	2004/5	84.85823888
ID4	26	2004/5	95.13356856
ID4	27	2004/5	97.60016536
ID4	28	2004/5	98.74402191
ID4	29	2004/5	95.90969859
ID4	30	2004/5	93.18479966
ID4	31	2004/5	96.2055186
ID4	32	2004/5	92.70229078
ID4	33	2004/5	93.0923289
ID4	34	2004/5	83.94525206
ID4	35	2004/5	73.20063149
ID4	36	2004/5	83.72519081
ID4	37	2004/5	92.4980709
ID4	38	2004/5	96.44077076
ID4	39	2004/5	104.9721721
ID4	40	2004/5	107.0128901
ID4	41	2004/5	111.1082686
ID4	42	2004/5	103.5980292
ID4	43	2004/5	97.04260374
ID4	44	2004/5	104.1169302
ID4	45	2004/5	110.5197209
ID4	46	2004/5	121.2033652
ID4	47	2004/5	136.7358792
ID4	48	2004/5	139.1774434
ID4	49	2004/5	137.3646552
ID4	50	2004/5	157.4359011
ID4	51	2004/5	152.4799484
ID4	52	2004/5	144.3768574
ID4	53	2004/5	141.1634413
ID4	54	2004/5	140.6417386
ID4	55	2004/5	142.4438315
ID4	56	2004/5	140.5847499
ID4	57	2004/5	145.3398881
ID4	58	2004/5	127.7054927
ID4	59	2004/5	138.2515374
ID4	60	2004/5	137.0292794
ID4	61	2004/5	153.2810927
ID4	62	2004/5	120.2018244
ID4	63	2004/5	82.12868929
ID4	64	2004/5	36.29743313
ID4	65	2004/5	19.19773714
ID4	66	2004/5	31.87607448
ID4	67	2004/5	226.3982618
ID4	68	2004/5	327.0965688
ID4	69	2004/5	318.1542327
ID4	70	2004/5	333.2064285
ID4	71	2004/5	285.1365793
ID4	72	2004/5	303.4429388
ID4	73	2004/5	342.9284209
ID4	74	2004/5	320.6353424
ID4	75	2004/5	330.2381717
ID4	76	2004/5	335.4023348
ID4	77	2004/5	309.9372779
ID4	78	2004/5	325.1302407
ID4	79	2004/5	328.1101865
ID4	80	2004/5	287.2581719
ID4	81	2004/5	285.736495
ID4	82	2004/5	300.506907
ID4	83	2004/5	329.8438941
ID4	84	2004/5	382.8845169
ID4	85	2004/5	332.3600179
ID4	86	2004/5	400.7234973
ID4	87	2004/5	263.2729439
ID4	88	2004/5	299.0886285
ID4	89	2004/5	312.153267
ID4	90	2004/5	271.2004335
ID4	91	2004/5	287.012794
ID4	92	2004/5	288.4294128
ID4	93	2004/5	290.3315786
ID4	94	2004/5	287.4822901
ID4	95	2004/5	324.2039515
ID4	96	2004/5	325.6697989
ID4	97	2004/5	327.7244801
ID4	98	2004/5	318.0401203
ID4	99	2004/5	316.4227051
ID4	100	2004/5	313.0841462
ID4	101	2004/5	314.3552872
ID4	102	2004/5	304.8596319
ID4	103	2004/5	302.9400304
ID4	104	2004/5	292.2274608
ID4	105	2004/5	288.6992449
ID4	106	2004/5	262.4528488
ID4	107	2004/5	262.5788106
ID4	108	2004/5	266.9990392
ID4	109	2004/5	268.9134682
ID4	110	2004/5	297.9393455
ID4	111	2004/5	260.3430363
ID4	112	2004/5	261.7762174
ID4	113	2004/5	297.4637011
ID4	114	2004/5	301.5089308
ID4	115	2004/5	286.1002047
ID4	116	2004/5	290.220291
ID4	117	2004/5	306.8779563
ID4	118	2004/5	297.8154088
ID4	119	2004/5	309.5337403
ID4	120	2004/5	310.5238863
ID4	121	2004/5	294.9724361
ID4	122	2004/5	267.2879746
ID4	123	2004/5	257.8622888
ID4	124	2004/5	276.7572613
ID4	125	2004/5	279.0278917
ID4	126	2004/5	283.2121653
ID4	127	2004/5	293.767124
ID4	128	2004/5	276.9993672
ID4	129	2004/5	289.2196265
ID4	130	2004/5	278.0992519
ID4	131	2004/5	279.3669012
ID4	132	2004/5	258.5958952
ID4	133	2004/5	259.6262815
ID4	134	2004/5	246.6206959
ID4	135	2004/5	244.0071435
ID4	136	2004/5	283.6209801
ID4	137	2004/5	254.8426592
ID4	138	2004/5	254.2426842
ID4	139	2004/5	251.935705
ID4	140	2004/5	262.5315774
ID4	141	2004/5	247.9555789
ID4	142	2004/5	253.2537782
ID4	143	2004/5	268.4553552
ID4	144	2004/5	286.3461531
ID4	145	2004/5	283.4968457
ID4	146	2004/5	291.6986726
ID4	147	2004/5	322.9909769
ID4	148	2004/5	283.7069376
ID4	149	2004/5	258.5131442
ID4	150	2004/5	241.6754379
ID4	151	2004/5	240.9782804
ID4	152	2004/5	260.4201106
ID4	153	2004/5	258.672791
ID4	154	2004/5	270.2041998
ID4	155	2004/5	259.600461
ID4	156	2004/5	260.5305144
ID4	157	2004/5	251.9547548
ID4	158	2004/5	237.0682288
ID4	159	2004/5	221.698483
ID4	160	2004/5	304.8387536
ID4	161	2004/5	280.4318282
ID4	162	2004/5	287.5573638
ID4	163	2004/5	316.5832513
ID4	164	2004/5	299.09012
ID4	165	2004/5	267.9776877
ID4	166	2004/5	317.0172985
ID4	167	2004/5	298.6394316
ID4	168	2004/5	271.4879352
ID4	169	2004/5	276.3961446
ID4	170	2004/5	301.7731023
ID4	171	2004/5	289.7077492
ID4	172	2004/5	322.8649245
ID4	173	2004/5	266.5073218
ID4	174	2004/5	283.6529115
ID4	175	2004/5	252.7790199
ID4	176	2004/5	254.8889482
ID4	177	2004/5	254.9082413
ID4	178	2004/5	250.9524226
ID4	179	2004/5	244.0744663
ID4	180	2004/5	233.1739191
ID4	181	2004/5	265.877614
ID4	182	2004/5	256.7708269
ID4	183	2004/5	236.6160678
ID4	184	2004/5	257.3934927
ID4	185	2004/5	268.1150182
ID4	186	2004/5	264.4075998
ID4	187	2004/5	304.9977753
ID4	188	2004/5	319.396698
ID4	189	2004/5	323.5707346
ID4	190	2004/5	316.3722342
ID4	191	2004/5	297.4433579
ID4	192	2004/5	328.3604298
ID4	193	2004/5	380.687288
ID4	194	2004/5	423.5520065
ID4	195	2004/5	302.9484402
ID4	196	2004/5	312.7122982
ID4	197	2004/5	295.4971942
ID4	198	2004/5	282.5233241
ID4	199	2004/5	293.1622661
ID4	200	2004/5	301.8370482
ID4	201	2004/5	330.9569498
ID4	202	2004/5	322.3165365
ID4	203	2004/5	296.901396
ID4	204	2004/5	282.1111315
ID4	205	2004/5	278.5219131
ID4	206	2004/5	280.2287682
ID4	207	2004/5	285.9030677
ID4	208	2004/5	285.8465344
ID4	209	2004/5	281.8816373
ID4	210	2004/5	288.9919076
ID4	211	2004/5	321.0021484
ID4	212	2004/5	309.4655459
ID4	213	2004/5	331.2121258
ID4	214	2004/5	341.9080059
ID4	215	2004/5	339.7843056
ID4	216	2004/5	341.2903324
ID4	217	2004/5	326.6927274
ID4	218	2004/5	296.7991839
ID4	219	2004/5	295.5556367
ID4	220	2004/5	341.6508405
ID4	221	2004/5	338.7217685
ID4	222	2004/5	330.6819212
ID4	223	2004/5	340.2762947
ID4	224	2004/5	325.7766907
ID4	225	2004/5	332.1345499
ID4	226	2004/5	328.4993431
ID4	227	2004/5	337.7365978
ID4	228	2004/5	337.9125203
ID4	229	2004/5	330.3779343
ID4	230	2004/5	325.7256854
ID4	231	2004/5	326.1537964
ID4	232	2004/5	325.9020808
ID4	233	2004/5	381.4566129
ID4	234	2004/5	392.1464007
ID4	235	2004/5	370.945689
ID4	236	2004/5	363.1795674
ID4	237	2004/5	380.0566484
ID4	238	2004/5	286.6867431
ID4	239	2004/5	302.2431776
ID4	240	2004/5	325.7829843
ID4	241	2004/5	324.0434736
ID4	242	2004/5	324.2309025
ID4	243	2004/5	286.7578033
ID4	244	2004/5	285.961011
ID4	245	2004/5	359.5327969
ID4	246	2004/5	335.9893205
ID4	247	2004/5	383.9027411
ID4	248	2004/5	385.8302749
ID4	249	2004/5	286.6724187
ID4	250	2004/5	256.9017658
ID4	251	2004/5	277.6719252
ID4	252	2004/5	280.7576482
ID4	253	2004/5	287.3988931
ID4	254	2004/5	291.4487727
ID4	255	2004/5	286.4192254
ID4	256	2004/5	285.5589236
ID4	257	2004/5	281.3103304
ID4	258	2004/5	269.4524048
ID4	259	2004/5	262.3781432
ID4	260	2004/5	266.133868
ID4	261	2004/5	267.3263801
ID4	262	2004/5	266.5114923
ID4	263	2004/5	270.9020346
ID4	264	2004/5	273.5183712
ID4	265	2004/5	325.0798421
ID4	266	2004/5	319.2223852
ID4	267	2004/5	318.6920667
ID4	268	2004/5	318.5945912
ID4	269	2004/5	319.6991618
ID4	270	2004/5	316.9540885
ID4	271	2004/5	313.3708006
ID4	272	2004/5	311.3709898
ID4	273	2004/5	319.6523806
ID4	274	2004/5	315.6240944
ID4	275	2004/5	317.5991714
ID4	276	2004/5	340.7275945
ID4	277	2004/5	351.7831759
ID4	278	2004/5	365.4965521
ID4	279	2004/5	303.9163254
ID4	280	2004/5	292.9594892
ID4	281	2004/5	284.4145613
ID4	282	2004/5	306.956456
ID4	283	2004/5	377.4984061
ID4	284	2004/5	365.8577594
ID4	285	2004/5	366.7455969
ID4	286	2004/5	375.8822036
ID4	287	2004/5	367.5919795
ID4	288	2004/5	369.8522379
ID4	289	2004/5	363.4184786
ID4	290	2004/5	359.3454514
ID4	291	2004/5	334.4701595
ID4	292	2004/5	327.3907703
ID4	293	2004/5	334.6343171
ID4	294	2004/5	340.3674626
ID4	295	2004/5	335.61491
ID4	296	2004/5	346.8672391
ID4	297	2004/5	325.846807
ID4	298	2004/5	303.1399942
ID4	299	2004/5	304.9336721
ID4	300	2004/5	285.045974
ID4	301	2004/5	283.9504692
ID4	302	2004/5	286.859351
ID4	303	2004/5	280.4733431
ID4	304	2004/5	256.0689557
ID4	305	2004/5	255.3988213
ID4	306	2004/5	130.2528673
ID4	307	2004/5	8.306272314
ID4	308	2004/5	6.14537104
ID4	309	2004/5	4.694943548
ID4	310	2004/5	5.366943674
ID4	311	2004/5	7.321544711
ID4	312	2004/5	6.138962438
ID4	313	2004/5	6.58016165
ID4	314	2004/5	5.554369987
ID4	315	2004/5	2.928787316
ID4	316	2004/5	5.33969954
ID4	317	2004/5	4.563584472
ID4	318	2004/5	4.94984366
ID4	319	2004/5	5.52154189
ID4	320	2004/5	5.215496814
ID4	321	2004/5	5.76874728
ID4	322	2004/5	6.106039433
ID4	323	2004/5	10.17067677
ID4	324	2004/5	12.77470129
ID4	325	2004/5	14.29398801
ID4	326	2004/5	10.34163228
ID4	327	2004/5	10.68774308
ID4	328	2004/5	19.6053056
ID4	329	2004/5	20.04556007
ID4	330	2004/5	21.56783291
ID4	331	2004/5	20.58446184
ID4	332	2004/5	19.27768178
ID4	333	2004/5	26.93326823
ID4	334	2004/5	26.82168558
ID4	335	2004/5	27.85699868
ID4	336	2004/5	24.38937909
ID4	337	2004/5	24.66048443
ID4	338	2004/5	23.68733162
ID4	339	2004/5	27.12939916
ID4	340	2004/5	26.97081044
ID4	341	2004/5	31.18502725
ID4	342	2004/5	25.60670292
ID4	343	2004/5	25.53864388
ID4	344	2004/5	25.19196581
ID4	345	2004/5	23.8925998
ID4	346	2004/5	23.41159444
ID4	347	2004/5	23.76991084
ID4	348	2004/5	23.40065576
ID4	349	2004/5	24.616469
ID4	350	2004/5	23.07447653
ID4	351	2004/5	24.14356101
ID4	352	2004/5	27.70745342
ID4	353	2004/5	27.42436218
ID4	354	2004/5	27.24209296
ID4	355	2004/5	27.31938236
ID4	356	2004/5	27.25587749
ID4	357	2004/5	27.04954803
ID4	358	2004/5	45.88530544
ID4	359	2004/5	45.84456998
ID4	360	2004/5	36.12738195
ID4	361	2004/5	36.98739925
ID4	362	2004/5	36.84258281
ID4	363	2004/5	39.01386843
ID4	364	2004/5	35.43301122
ID5	2	2004/5	0
ID5	3	2004/5	0.087973997
ID5	4	2004/5	0.066691949
ID5	5	2004/5	0.229474258
ID5	6	2004/5	0.950170125
ID5	7	2004/5	2.157452197
ID5	8	2004/5	2.77396431
ID5	9	2004/5	11.16908244
ID5	10	2004/5	16.0148776
ID5	11	2004/5	23.11033735
ID5	12	2004/5	21.94448561
ID5	13	2004/5	19.64899471
ID5	14	2004/5	18.67667221
ID5	15	2004/5	18.71984904
ID5	16	2004/5	14.21757465
ID5	17	2004/5	22.84856674
ID5	18	2004/5	26.31559178
ID5	19	2004/5	22.87132948
ID5	20	2004/5	19.71407134
ID5	21	2004/5	24.36401455
ID5	22	2004/5	27.0326292
ID5	23	2004/5	34.11700495
ID5	24	2004/5	37.99029719
ID5	25	2004/5	37.49940371
ID5	26	2004/5	39.23062516
ID5	27	2004/5	40.9605367
ID5	28	2004/5	39.33650623
ID5	29	2004/5	40.49440781
ID5	30	2004/5	40.32333307
ID5	31	2004/5	43.49245875
ID5	32	2004/5	43.91070576
ID5	33	2004/5	44.39063819
ID5	34	2004/5	34.97964999
ID5	35	2004/5	27.50870308
ID5	36	2004/5	40.35294522
ID5	37	2004/5	28.74368962
ID5	38	2004/5	27.34578477
ID5	39	2004/5	27.42326111
ID5	40	2004/5	25.38518065
ID5	41	2004/5	26.13951387
ID5	42	2004/5	26.53477903
ID5	43	2004/5	26.75230257
ID5	44	2004/5	25.59914601
ID5	45	2004/5	25.3667512
ID5	46	2004/5	25.57790397
ID5	47	2004/5	25.04732982
ID5	48	2004/5	27.64990936
ID5	49	2004/5	26.78736084
ID5	50	2004/5	27.15748522
ID5	51	2004/5	29.16441093
ID5	52	2004/5	28.04179053
ID5	53	2004/5	25.29774163
ID5	54	2004/5	25.56430299
ID5	55	2004/5	27.5485636
ID5	56	2004/5	21.91447621
ID5	57	2004/5	19.65997935
ID5	58	2004/5	37.47314439
ID5	59	2004/5	52.60388655
ID5	60	2004/5	59.35803867
ID5	61	2004/5	61.24199723
ID5	62	2004/5	66.11079505
ID5	63	2004/5	82.41398454
ID5	64	2004/5	80.58941672
ID5	65	2004/5	105.9570159
ID5	66	2004/5	123.2638851
ID5	67	2004/5	181.6654543
ID5	68	2004/5	296.1773131
ID5	80	2004/5	448.1686129
ID5	81	2004/5	533.6248719
ID5	82	2004/5	671.191475
ID5	83	2004/5	686.4752625
ID5	84	2004/5	629.1847721
ID5	85	2004/5	449.0350961
ID5	86	2004/5	449.1343412
ID5	87	2004/5	449.7720181
ID5	88	2004/5	449.6766388
ID5	89	2004/5	447.9168522
ID5	90	2004/5	450.4173427
ID5	91	2004/5	450.9807424
ID5	92	2004/5	451.5366742
ID5	93	2004/5	451.4982852
ID5	94	2004/5	446.2771281
ID5	95	2004/5	413.5821458
ID5	96	2004/5	399.0016485
ID5	97	2004/5	419.1594099
ID5	98	2004/5	430.7315612
ID5	99	2004/5	431.1177436
ID5	100	2004/5	428.9809891
ID5	101	2004/5	448.8287368
ID5	102	2004/5	465.980021
ID5	103	2004/5	463.5226656
ID5	104	2004/5	467.0161068
ID5	105	2004/5	466.0355053
ID5	106	2004/5	466.3523484
ID5	107	2004/5	467.7812209
ID5	108	2004/5	468.7083498
ID5	109	2004/5	461.4865232
ID5	110	2004/5	523.1782466
ID5	111	2004/5	521.8207215
ID5	112	2004/5	517.4365738
ID5	113	2004/5	507.8330009
ID5	114	2004/5	507.1587831
ID5	115	2004/5	504.1955503
ID5	116	2004/5	552.0670951
ID5	117	2004/5	550.0357583
ID5	118	2004/5	565.2855541
ID5	119	2004/5	567.1082636
ID5	120	2004/5	571.8354002
ID5	121	2004/5	584.6921624
ID5	122	2004/5	557.165788
ID5	123	2004/5	556.4176288
ID5	124	2004/5	558.3746949
ID5	125	2004/5	546.5657522
ID5	126	2004/5	535.6526461
ID5	127	2004/5	575.2861629
ID5	128	2004/5	575.0779851
ID5	129	2004/5	590.7380482
ID5	130	2004/5	587.1972178
ID5	131	2004/5	606.810799
ID5	132	2004/5	606.4682381
ID5	133	2004/5	541.2934506
ID5	134	2004/5	567.062028
ID5	135	2004/5	568.8296782
ID5	136	2004/5	623.4601233
ID5	137	2004/5	593.2952444
ID5	138	2004/5	595.3434586
ID5	139	2004/5	586.1963654
ID5	140	2004/5	569.1829189
ID5	141	2004/5	602.8064624
ID5	142	2004/5	610.3555344
ID5	143	2004/5	609.3709537
ID5	144	2004/5	602.0027098
ID5	145	2004/5	533.0946936
ID5	146	2004/5	532.7550462
ID5	147	2004/5	538.8216878
ID5	148	2004/5	547.3517844
ID5	149	2004/5	561.7008664
ID5	150	2004/5	538.9823085
ID5	151	2004/5	598.5382521
ID5	152	2004/5	533.103619
ID5	153	2004/5	553.418746
ID5	154	2004/5	570.5789353
ID5	155	2004/5	526.2151302
ID5	156	2004/5	550.6819612
ID5	157	2004/5	540.3885397
ID5	158	2004/5	568.025216
ID5	159	2004/5	587.7073654
ID5	160	2004/5	596.0723459
ID5	161	2004/5	539.8010889
ID5	162	2004/5	576.6905182
ID5	163	2004/5	559.4381896
ID5	164	2004/5	629.5305404
ID5	165	2004/5	529.7841397
ID5	166	2004/5	550.137811
ID5	167	2004/5	553.1267847
ID5	168	2004/5	557.5871291
ID5	169	2004/5	572.7607882
ID5	170	2004/5	556.9622151
ID5	171	2004/5	588.4753781
ID5	172	2004/5	585.1024875
ID5	173	2004/5	566.1123425
ID5	174	2004/5	573.6287348
ID5	175	2004/5	568.387249
ID5	176	2004/5	565.2108143
ID5	177	2004/5	579.5687082
ID5	178	2004/5	568.0325733
ID5	179	2004/5	554.3699857
ID5	180	2004/5	533.6503874
ID5	181	2004/5	557.8511001
ID5	182	2004/5	544.8619384
ID5	183	2004/5	788.5881391
ID5	184	2004/5	728.8228285
ID5	185	2004/5	730.8605684
ID5	186	2004/5	635.4413913
ID5	187	2004/5	575.2842347
ID5	188	2004/5	589.8008957
ID5	189	2004/5	581.0908272
ID5	190	2004/5	578.3423776
ID5	191	2004/5	539.8748635
ID5	192	2004/5	552.9122574
ID5	193	2004/5	562.9062856
ID5	194	2004/5	552.573551
ID5	195	2004/5	548.9152437
ID5	196	2004/5	556.04793
ID5	197	2004/5	530.5052978
ID5	198	2004/5	552.9938272
ID5	199	2004/5	542.5766652
ID5	200	2004/5	692.36489
ID5	201	2004/5	712.8135658
ID5	202	2004/5	710.1172439
ID5	203	2004/5	787.612566
ID5	204	2004/5	762.6566804
ID5	205	2004/5	714.1079602
ID5	206	2004/5	712.8908753
ID5	207	2004/5	712.8490761
ID5	208	2004/5	668.2328261
ID5	209	2004/5	818.2511757
ID5	210	2004/5	766.9122842
ID5	211	2004/5	745.8448775
ID5	212	2004/5	708.4704536
ID5	213	2004/5	715.7740001
ID5	214	2004/5	667.4269461
ID5	215	2004/5	661.3030651
ID5	216	2004/5	537.0832039
ID5	217	2004/5	590.173296
ID5	218	2004/5	566.7218437
ID5	219	2004/5	535.4751654
ID5	220	2004/5	543.2443166
ID5	221	2004/5	605.3764326
ID5	222	2004/5	576.4682345
ID5	223	2004/5	585.5034033
ID5	224	2004/5	573.6425122
ID5	225	2004/5	563.9259362
ID5	226	2004/5	566.6696508
ID5	227	2004/5	542.3708979
ID5	228	2004/5	535.3159686
ID5	229	2004/5	549.0396891
ID5	230	2004/5	543.4353113
ID5	231	2004/5	397.4166423
ID5	232	2004/5	359.1156587
ID5	233	2004/5	338.6057103
ID5	234	2004/5	298.3935066
ID5	235	2004/5	297.564672
ID5	236	2004/5	292.331805
ID5	237	2004/5	291.9543084
ID5	238	2004/5	205.2226767
ID5	239	2004/5	173.0708711
ID5	240	2004/5	168.0375792
ID5	241	2004/5	171.0679476
ID5	242	2004/5	179.4291409
ID5	243	2004/5	186.1303839
ID5	244	2004/5	188.1344618
ID5	245	2004/5	190.3639419
ID5	246	2004/5	89.27311405
ID5	247	2004/5	78.94752281
ID5	248	2004/5	72.05224695
ID5	249	2004/5	114.929754
ID5	250	2004/5	184.4586591
ID5	251	2004/5	178.0745807
ID5	252	2004/5	425.3960396
ID5	253	2004/5	512.0420632
ID5	254	2004/5	553.4251185
ID5	255	2004/5	597.8778435
ID5	256	2004/5	554.837658
ID5	257	2004/5	549.1477531
ID5	258	2004/5	548.2085818
ID5	259	2004/5	553.2788617
ID5	260	2004/5	554.0541746
ID5	261	2004/5	545.0196091
ID5	262	2004/5	554.2827484
ID5	263	2004/5	560.5075952
ID5	264	2004/5	760.4584501
ID5	265	2004/5	764.5685501
ID5	266	2004/5	791.1627194
ID5	267	2004/5	800.2606596
ID5	268	2004/5	795.0538172
ID5	269	2004/5	776.8836166
ID5	270	2004/5	775.6570104
ID5	271	2004/5	797.9289981
ID5	272	2004/5	793.4121562
ID5	273	2004/5	790.0816206
ID5	274	2004/5	790.7262582
ID5	275	2004/5	793.2866993
ID5	276	2004/5	796.2047064
ID5	277	2004/5	810.9342518
ID5	278	2004/5	808.4164196
ID5	279	2004/5	811.8324617
ID5	280	2004/5	811.712133
ID5	281	2004/5	814.7827897
ID5	282	2004/5	815.5507618
ID5	283	2004/5	823.6229253
ID5	284	2004/5	834.1814533
ID5	285	2004/5	825.9317388
ID5	286	2004/5	835.9478376
ID5	287	2004/5	825.3053478
ID5	288	2004/5	825.1933839
ID5	289	2004/5	819.2905122
ID5	290	2004/5	799.5291724
ID5	291	2004/5	792.1854993
ID5	292	2004/5	797.7791197
ID5	293	2004/5	793.5820668
ID5	294	2004/5	789.699335
ID5	295	2004/5	751.4163301
ID5	296	2004/5	792.014661
ID5	297	2004/5	778.2064603
ID5	298	2004/5	780.1067817
ID5	299	2004/5	778.6151639
ID5	300	2004/5	780.4344778
ID5	301	2004/5	757.6489133
ID5	302	2004/5	756.2937946
ID5	303	2004/5	754.6539567
ID5	304	2004/5	752.6073766
ID5	305	2004/5	753.9946272
ID5	306	2004/5	754.4407925
ID5	307	2004/5	718.8855013
ID5	308	2004/5	706.1791727
ID5	309	2004/5	692.6870114
ID5	310	2004/5	716.6477104
ID5	311	2004/5	664.3357602
ID5	312	2004/5	410.3069533
ID5	313	2004/5	290.7017525
ID5	314	2004/5	252.510345
ID5	315	2004/5	238.8159677
ID5	316	2004/5	246.2503364
ID5	317	2004/5	236.7007317
ID5	318	2004/5	227.2284108
ID5	319	2004/5	221.4304661
ID5	320	2004/5	221.0540748
ID5	321	2004/5	223.1257034
ID5	322	2004/5	205.0293501
ID5	323	2004/5	99.90589282
ID5	324	2004/5	53.12816619
ID5	325	2004/5	59.39998739
ID5	326	2004/5	49.13247363
ID5	327	2004/5	31.20321045
ID5	328	2004/5	25.64522127
ID5	329	2004/5	29.14095796
ID5	330	2004/5	29.24526895
ID5	331	2004/5	23.16781269
ID5	332	2004/5	31.67526358
ID5	333	2004/5	32.49322928
ID5	334	2004/5	37.38342496
ID5	335	2004/5	38.11286288
ID5	336	2004/5	41.41691746
ID5	337	2004/5	41.30952283
ID5	338	2004/5	39.55554253
ID5	339	2004/5	42.52253173
ID5	340	2004/5	43.48558609
ID5	341	2004/5	33.89583861
ID5	342	2004/5	30.79761008
ID5	343	2004/5	18.53023796
ID5	344	2004/5	17.24567534
ID5	345	2004/5	21.25583171
ID5	346	2004/5	14.15234131
ID5	347	2004/5	14.80066264
ID5	348	2004/5	20.95640732
ID5	349	2004/5	17.28157598
ID5	350	2004/5	15.04352289
ID5	351	2004/5	12.39830997
ID5	352	2004/5	23.28067531
ID5	353	2004/5	23.43040332
ID5	354	2004/5	24.63759416
ID5	355	2004/5	24.40181827
ID5	356	2004/5	24.4648644
ID5	357	2004/5	16.40509454
ID5	358	2004/5	10.75064436
ID5	359	2004/5	10.14582887
ID5	360	2004/5	9.566197864
ID5	361	2004/5	15.39057411
ID5	362	2004/5	16.99556316
ID5	363	2004/5	17.79893716
ID5	364	2004/5	17.45585358
ID6	2	2004/5	0
ID6	3	2004/5	33.61720424
ID6	4	2004/5	46.37515797
ID6	5	2004/5	43.68343659
ID6	6	2004/5	13.14425718
ID6	7	2004/5	7.966914636
ID6	8	2004/5	10.26680859
ID6	9	2004/5	9.916412944
ID6	10	2004/5	10.67575606
ID6	11	2004/5	10.22809199
ID6	12	2004/5	5.988844445
ID6	13	2004/5	5.186090792
ID6	14	2004/5	3.801525754
ID6	15	2004/5	3.412493315
ID6	16	2004/5	3.714322773
ID6	17	2004/5	5.704723658
ID6	18	2004/5	10.87692118
ID6	19	2004/5	11.62250007
ID6	20	2004/5	6.753463207
ID6	21	2004/5	9.88285602
ID6	22	2004/5	10.69423816
ID6	23	2004/5	11.39789633
ID6	24	2004/5	10.05258989
ID6	25	2004/5	9.886488695
ID6	26	2004/5	9.407447399
ID6	27	2004/5	6.208662743
ID6	28	2004/5	6.429739198
ID6	29	2004/5	9.639713777
ID6	30	2004/5	10.68566902
ID6	31	2004/5	8.807173546
ID6	32	2004/5	7.265506421
ID6	33	2004/5	6.84935464
ID6	34	2004/5	6.614153293
ID6	35	2004/5	8.287640651
ID6	36	2004/5	8.213871885
ID6	37	2004/5	11.04337964
ID6	38	2004/5	7.318083368
ID6	39	2004/5	6.444781349
ID6	40	2004/5	6.179176046
ID6	41	2004/5	6.411476307
ID6	42	2004/5	7.434958408
ID6	43	2004/5	35.54639774
ID6	44	2004/5	44.38258974
ID6	45	2004/5	18.2027414
ID6	46	2004/5	10.1437842
ID6	47	2004/5	7.019898727
ID6	48	2004/5	4.708058656
ID6	49	2004/5	3.261475754
ID6	50	2004/5	2.582202281
ID6	51	2004/5	2.702619812
ID6	52	2004/5	3.190316408
ID6	53	2004/5	4.176176789
ID6	54	2004/5	4.464323428
ID6	55	2004/5	3.433159585
ID6	56	2004/5	3.784304309
ID6	57	2004/5	3.667931732
ID6	58	2004/5	5.51442168
ID6	59	2004/5	8.854430497
ID6	60	2004/5	9.465342776
ID6	61	2004/5	22.51932091
ID6	62	2004/5	44.29724305
ID6	63	2004/5	65.38529677
ID6	64	2004/5	55.90145589
ID6	65	2004/5	66.94562537
ID6	66	2004/5	64.38372966
ID6	67	2004/5	77.93931704
ID6	68	2004/5	74.96676106
ID6	69	2004/5	53.12732009
ID6	70	2004/5	74.23393114
ID6	71	2004/5	58.52664218
ID6	72	2004/5	70.93065756
ID6	73	2004/5	69.44796864
ID6	74	2004/5	56.76566263
ID6	75	2004/5	76.45737617
ID6	76	2004/5	59.55645342
ID6	77	2004/5	73.93698363
ID6	78	2004/5	44.28906751
ID6	79	2004/5	78.05980148
ID6	80	2004/5	69.35722776
ID6	81	2004/5	58.17486138
ID6	82	2004/5	50.72120834
ID6	83	2004/5	51.12537912
ID6	84	2004/5	51.36691661
ID6	85	2004/5	51.31792135
ID6	86	2004/5	51.6726609
ID6	87	2004/5	51.19441074
ID6	88	2004/5	48.60973393
ID6	89	2004/5	46.59972714
ID6	90	2004/5	46.52396113
ID6	91	2004/5	41.2862202
ID6	92	2004/5	45.77112877
ID6	93	2004/5	47.21889929
ID6	94	2004/5	39.98806924
ID6	95	2004/5	41.81309824
ID6	96	2004/5	41.89408951
ID6	97	2004/5	43.0802476
ID6	98	2004/5	43.23229426
ID6	99	2004/5	42.73300544
ID6	100	2004/5	42.73459524
ID6	101	2004/5	44.44250218
ID6	102	2004/5	45.94819993
ID6	103	2004/5	41.45936802
ID6	104	2004/5	42.38646429
ID6	105	2004/5	41.70060032
ID6	106	2004/5	42.20878389
ID6	107	2004/5	42.84316345
ID6	108	2004/5	43.01953477
ID6	109	2004/5	44.90959128
ID6	110	2004/5	41.33343928
ID6	111	2004/5	64.86966527
ID6	112	2004/5	65.28131056
ID6	113	2004/5	65.83487875
ID6	114	2004/5	61.92434619
ID6	115	2004/5	58.46278486
ID6	116	2004/5	55.98317762
ID6	117	2004/5	40.67901675
ID6	118	2004/5	42.62943885
ID6	119	2004/5	50.68870825
ID6	120	2004/5	41.75126963
ID6	121	2004/5	64.85867882
ID6	122	2004/5	62.15622571
ID6	123	2004/5	60.3605489
ID6	124	2004/5	59.73297781
ID6	125	2004/5	35.27538335
ID6	126	2004/5	59.08671069
ID6	127	2004/5	66.30197248
ID6	128	2004/5	65.04337131
ID6	129	2004/5	68.27825554
ID6	130	2004/5	63.35520203
ID6	131	2004/5	58.07377227
ID6	132	2004/5	62.18331216
ID6	133	2004/5	59.62486225
ID6	134	2004/5	59.30007154
ID6	135	2004/5	43.38293683
ID6	136	2004/5	48.5283048
ID6	137	2004/5	64.77979546
ID6	138	2004/5	64.43348708
ID6	139	2004/5	70.45234131
ID6	140	2004/5	71.66187268
ID6	141	2004/5	65.57299923
ID6	142	2004/5	59.23825328
ID6	143	2004/5	44.02826477
ID6	144	2004/5	52.7915491
ID6	145	2004/5	41.7012465
ID6	146	2004/5	62.23529292
ID6	147	2004/5	72.33163449
ID6	148	2004/5	65.47091124
ID6	149	2004/5	67.32593342
ID6	150	2004/5	71.07491632
ID6	151	2004/5	65.81736487
ID6	152	2004/5	74.2546614
ID6	153	2004/5	52.91068782
ID6	154	2004/5	62.30069521
ID6	155	2004/5	62.23074965
ID6	156	2004/5	61.37621915
ID6	157	2004/5	63.38022435
ID6	158	2004/5	69.04066991
ID6	159	2004/5	58.49126124
ID6	160	2004/5	41.56691519
ID6	161	2004/5	64.62138387
ID6	162	2004/5	52.38192415
ID6	163	2004/5	65.22423666
ID6	164	2004/5	68.92466782
ID6	165	2004/5	74.45221904
ID6	166	2004/5	60.21857165
ID6	167	2004/5	52.31031918
ID6	168	2004/5	47.8032986
ID6	169	2004/5	45.42084151
ID6	170	2004/5	62.37573774
ID6	171	2004/5	65.54527947
ID6	172	2004/5	65.08032114
ID6	173	2004/5	72.903609
ID6	174	2004/5	43.56707933
ID6	175	2004/5	36.29936448
ID6	176	2004/5	46.93216854
ID6	177	2004/5	54.33295798
ID6	178	2004/5	44.38253374
ID6	179	2004/5	42.51541032
ID6	180	2004/5	74.10528089
ID6	181	2004/5	76.23573759
ID6	182	2004/5	72.70284512
ID6	183	2004/5	56.39653962
ID6	184	2004/5	47.05788125
ID6	185	2004/5	46.20296281
ID6	186	2004/5	41.07494106
ID6	187	2004/5	48.28212687
ID6	188	2004/5	65.69193581
ID6	189	2004/5	68.35551213
ID6	190	2004/5	69.41435487
ID6	191	2004/5	51.57746726
ID6	192	2004/5	36.37401158
ID6	193	2004/5	37.0007895
ID6	194	2004/5	21.81842574
ID6	195	2004/5	24.71869464
ID6	196	2004/5	44.78293948
ID6	197	2004/5	32.1595982
ID6	198	2004/5	48.72462087
ID6	199	2004/5	66.10621135
ID6	200	2004/5	72.94477412
ID6	201	2004/5	70.39796037
ID6	202	2004/5	66.15783761
ID6	203	2004/5	64.09758212
ID6	204	2004/5	63.50845733
ID6	205	2004/5	63.22748683
ID6	206	2004/5	66.12879635
ID6	207	2004/5	65.85707461
ID6	208	2004/5	124.2615143
ID6	209	2004/5	119.2697267
ID6	210	2004/5	123.5161526
ID6	211	2004/5	104.6036251
ID6	212	2004/5	118.6708364
ID6	213	2004/5	151.2943157
ID6	214	2004/5	148.1223697
ID6	215	2004/5	123.2527131
ID6	216	2004/5	117.6246359
ID6	217	2004/5	100.2407146
ID6	218	2004/5	88.23651447
ID6	219	2004/5	94.2222543
ID6	220	2004/5	94.61586396
ID6	221	2004/5	93.56711321
ID6	222	2004/5	98.23937186
ID6	223	2004/5	116.9277763
ID6	224	2004/5	118.0381959
ID6	225	2004/5	123.1890984
ID6	226	2004/5	121.8923414
ID6	227	2004/5	121.6128113
[truncated: 174,272 more rows]
